# Supplementary material for: A Plasmodium falciparum genetic cross reveals the contributions of pfcrt and plasmepsin II/III to piperaquine drug resistance
Source: mBio. 2024 Jun 24;15(7):e00805-24. doi: 10.1128/mbio.00805-24 (PMC11253641; doi:10.1128/mbio.00805-24)
Supplement: Supplemental Tables — Tables S1-S10. [file mbio.00805-24-s0002.xlsx]

## Sheet: Table S1_ParentalGenotypes
	KH004	Mal31
Origin	2016, Western Cambodia	2016, Malawi
Kelch13	C580Y	Wild-type
PfCRT	M74I, N75E, K76T, A220S, Q271E, N326S, I356T, G367C, R371I	Wild-type
Plasmepsin II/III Copy Number	4 copies	1 copy
PfAAT1	S258L, F313S	S258L
PfMDR1	Y184F	Y184F
PfMDR2	S208N, G229D, F423Y, T484I	S208N, I492V

## Sheet: Table S2_567progeny_Original
CloneID	total missing	FWS	If single based on AF plot	If Low coverage	Note on if clonal	MT	fract.IBD_KH004	fract.IBD_Mal31	IBD.sum	If recombinant	IBD.cluster	PM IBD	PM copy number	PfCRT genotype	PfMDR1 copy number	PfMDR1 IBD: Mal31 KH004 had same GT	kelch 13 genotype	Note	In Map
FG0096	0.00463378	0.935681	YES	NO		Mal31	0	0.99691	0.99691	Mal31.selfing	Mal31	Mal31	1.02946	Mal31	1	Mal31	Mal31	Mal31
FG0313	0.124439	0.958884	YES	NO		KH004	0.40733	0.55482	0.96215	recombinant	C1	Mal31	0.973489	Mal31	1	KH004	Mal31	recombinant
FG0314	0.0579223	0.965244	YES	NO		KH004	0.41064	0.56879	0.97943	recombinant	C1	Mal31	0.987784	Mal31	1	KH004	Mal31	recombinant
FG0318	0.00612855	0.970958	YES	NO		KH004	0.41059	0.58265	0.99324	recombinant	C1	Mal31	0.984724	Mal31	1	KH004	Mal31	recombinant
FG0327	0.0068012	0.966065	YES	NO		KH004	0.41062	0.58345	0.99407	recombinant	C1	Mal31	0.944273	Mal31	1	KH004	Mal31	recombinant
FG0342	0.00769806	0.911592	YES	NO		KH004	0.41063	0.58211	0.99274	recombinant	C1	Mal31	0.972928	Mal31	1	KH004	Mal31	recombinant
FG0343	0.0591181	0.971307	YES	NO		KH004	0.4108	0.57393	0.98473	recombinant	C1	Mal31	1.0429	Mal31	1	KH004	Mal31	recombinant
FG0361	0.059417	0.967943	YES	NO		KH004	0.40945	0.57038	0.97983	recombinant	C1	Mal31	0.961195	Mal31	1	KH004	Mal31	recombinant
FG0368	0.062855	0.961089	YES	NO		KH004	0.40968	0.56038	0.97006	recombinant	C1	Mal31	0.977102	Mal31	1	KH004	Mal31	recombinant
FG0374	0.0306428	0.97379	YES	NO		KH004	0.41067	0.57184	0.98251	recombinant	C1	Mal31	1.00143	Mal31	1	KH004	Mal31	recombinant
FG0378	0.0139761	0.926865	YES	NO		KH004	0.41054	0.57785	0.98839	recombinant	C1	Mal31	0.957395	Mal31	1	KH004	Mal31	recombinant
FG0379	0.0493274	0.924654	YES	NO		KH004	0.41016	0.57252	0.98268	recombinant	C1	Mal31	0.960306	Mal31	1	KH004	Mal31	recombinant
FG0403	0.0109118	0.976083	YES	NO		KH004	0.41063	0.58426	0.99489	recombinant	C1	Mal31	1.02791	Mal31	1	KH004	Mal31	recombinant
FG0407	0.030568	0.972104	YES	NO		KH004	0.40978	0.57138	0.98116	recombinant	C1	Mal31	0.905424	Mal31	1	KH004	Mal31	recombinant
FG0408	0.00747384	0.964094	YES	NO		KH004	0.41067	0.5797	0.99037	recombinant	C1	Mal31	0.988371	Mal31	1	KH004	Mal31	recombinant
FG0409	0.0766816	0.9733	YES	NO		KH004	0.41044	0.56571	0.97615	recombinant	C1	Mal31	0.978262	Mal31	1	KH004	Mal31	recombinant
FG0410	0.00433483	0.973581	YES	NO		KH004	0.4106	0.58293	0.99353	recombinant	C1	Mal31	1.02354	Mal31	1	KH004	Mal31	recombinant	YES
FG0412	0.0461883	0.963601	YES	NO		KH004	0.41042	0.56732	0.97774	recombinant	C1	Mal31	0.969285	Mal31	1	KH004	Mal31	recombinant
FG0413	0.116891	0.966086	YES	NO		KH004	0.40913	0.55037	0.9595	recombinant	C1	Mal31	0.865283	Mal31	1	KH004	Mal31	recombinant
FG0414	0.0359492	0.970543	YES	NO		KH004	0.41044	0.56685	0.97729	recombinant	C1	Mal31	1.07275	Mal31	1	KH004	Mal31	recombinant
FG0420	0.043423	0.965735	YES	NO		KH004	0.4106	0.56702	0.97762	recombinant	C1	Mal31	0.919997	Mal31	1	KH004	Mal31	recombinant
FG0443	0.102466	0.967508	YES	NO		KH004	0.40945	0.55479	0.96424	recombinant	C1	Mal31	1.04517	Mal31	1	KH004	Mal31	recombinant
FG0451	0.00979073	0.973188	YES	NO		KH004	0.41055	0.58295	0.9935	recombinant	C1	Mal31	1.07102	Mal31	1	KH004	Mal31	recombinant
FG0452	0.0295217	0.970505	YES	NO		KH004	0.41013	0.57726	0.98739	recombinant	C1	Mal31	1.03212	Mal31	1	KH004	Mal31	recombinant
FG0453	0.0926756	0.912528	YES	NO		KH004	0.41018	0.55853	0.96871	recombinant	C1	Mal31	1.00981	Mal31	1	KH004	Mal31	recombinant
FG0454	0.0156951	0.971546	YES	NO		KH004	0.41061	0.57413	0.98474	recombinant	C1	Mal31	1.06978	Mal31	1	KH004	Mal31	recombinant
FG0455	0.0834081	0.969717	YES	NO		KH004	0.40787	0.56832	0.97619	recombinant	C1	Mal31	1.08156	Mal31	1	KH004	Mal31	recombinant
FG0458	0.0176383	0.976418	YES	NO		KH004	0.41055	0.57965	0.9902	recombinant	C1	Mal31	1.06344	Mal31	1	KH004	Mal31	recombinant
FG0468	0.0588939	0.955332	YES	NO		KH004	0.41083	0.56658	0.97741	recombinant	C1	Mal31	0.8143	Mal31	1	KH004	Mal31	recombinant
FG0476	0.0127055	0.969165	YES	NO		KH004	0.41068	0.58121	0.99189	recombinant	C1	Mal31	0.921865	Mal31	1	KH004	Mal31	recombinant
FG0480	0.0142003	0.959636	YES	NO		KH004	0.41063	0.57997	0.9906	recombinant	C1	Mal31	1.00958	Mal31	1	KH004	Mal31	recombinant
FG0481	0.0178625	0.974071	YES	NO		KH004	0.41061	0.57988	0.99049	recombinant	C1	Mal31	1.01357	Mal31	1	KH004	Mal31	recombinant
FG0493	0.0346786	0.974032	YES	NO		KH004	0.41047	0.57059	0.98106	recombinant	C1	Mal31	0.886093	Mal31	1	KH004	Mal31	recombinant
FG0494	0.0380419	0.964301	YES	NO		KH004	0.4104	0.5642	0.9746	recombinant	C1	Mal31	1.11032	Mal31	1	KH004	Mal31	recombinant
FG0495	0.0124813	0.973561	YES	NO		KH004	0.41058	0.58259	0.99317	recombinant	C1	Mal31	1.02958	Mal31	1	KH004	Mal31	recombinant
FG0496	0.0121824	0.972255	YES	NO		KH004	0.41068	0.58278	0.99346	recombinant	C1	Mal31	1.04299	Mal31	1	KH004	Mal31	recombinant
FG0499	0.0332586	0.969488	YES	NO		KH004	0.41022	0.57232	0.98254	recombinant	C1	Mal31	0.924757	Mal31	1	KH004	Mal31	recombinant
FG0501	0.0155456	0.97333	YES	NO		KH004	0.41015	0.58029	0.99044	recombinant	C1	Mal31	0.953527	Mal31	1	KH004	Mal31	recombinant
FG0532	0.2071	0.962798	YES	lowCoverage		KH004	0.40691	0.55058	0.95749	recombinant	C1	Mal31	0.986735	Mal31	1	KH004	Mal31	recombinant
FG0535	0.0103139	0.972809	YES	NO		KH004	0.41062	0.5788	0.98942	recombinant	C1	Mal31	1.00893	Mal31	1	KH004	Mal31	recombinant
FG0539	0.0467115	0.970283	YES	NO		KH004	0.40967	0.57425	0.98392	recombinant	C1	Mal31	0.954345	Mal31	1	KH004	Mal31	recombinant
FG0540	0.0522422	0.965849	YES	NO		KH004	0.41065	0.56166	0.97231	recombinant	C1	Mal31	0.894166	Mal31	1	KH004	Mal31	recombinant
FG0541	0.0661435	0.958615	YES	NO		KH004	0.40947	0.56216	0.97163	recombinant	C1	Mal31	0.992147	Mal31	1	KH004	Mal31	recombinant
FG0544	0.342601	0.956333	YES	lowCoverage		KH004	0.4034	0.47951	0.88291	recombinant	C1	Mal31	0.765923	Mal31	1	KH004	Mal31	recombinant
FG0547	0.0632287	0.970429	YES	NO		KH004	0.41089	0.56849	0.97938	recombinant	C1	Mal31	1.01553	Mal31	1	KH004	Mal31	recombinant
FG0548	0.0325112	0.970673	YES	NO		KH004	0.4101	0.57692	0.98702	recombinant	C1	Mal31	1.10535	Mal31	1	KH004	Mal31	recombinant
FG0553	0.103737	0.958946	YES	NO		KH004	0.40872	0.55495	0.96367	recombinant	C1	Mal31	0.854932	Mal31	1	KH004	Mal31	recombinant
FG0572	0.0220478	0.970979	YES	NO		KH004	0.41066	0.57969	0.99035	recombinant	C1	Mal31	0.921899	Mal31	1	KH004	Mal31	recombinant
FG0587	0.0164425	0.976192	YES	NO		KH004	0.41053	0.57769	0.98822	recombinant	C1	Mal31	0.99789	Mal31	1	KH004	Mal31	recombinant
FG0030	0.0259342	0.964234	YES	NO		KH004	0.5233	0.46616	0.98946	recombinant	C10	KH004	2.10655	Mal31	1	KH004	KH004	recombinant
FG0046	0.0336323	0.971472	YES	NO		KH004	0.52317	0.46526	0.98843	recombinant	C10	KH004	2.01198	Mal31	1	KH004	KH004	recombinant
FG0058	0.02571	0.964173	YES	NO		KH004	0.52229	0.46454	0.98683	recombinant	C10	KH004	1.88699	Mal31	1	KH004	KH004	recombinant	YES
FG0071	0.351794	0.955259	YES	lowCoverage		KH004	0.51785	0.4254	0.94325	recombinant	C10	KH004	1.80162	Mal31	1	KH004	KH004	recombinant
FG0130	0.0511211	0.965767	YES	NO		KH004	0.52298	0.4659	0.98888	recombinant	C10	KH004	2.0322	Mal31	1	KH004	KH004	recombinant
FG0221	0.00754858	0.956604	YES	NO		KH004	0.52329	0.47305	0.99634	recombinant	C10	KH004	1.94632	Mal31	1	KH004	KH004	recombinant
FG0224	0.0256353	0.974947	YES	NO		KH004	0.52367	0.46511	0.98878	recombinant	C10	KH004	2.07412	Mal31	1	KH004	KH004	recombinant
FG0273	0.0416293	0.970466	YES	NO		KH004	0.52336	0.45714	0.9805	recombinant	C10	KH004	1.9914	Mal31	1	KH004	KH004	recombinant
FG0398	0.0813901	0.954296	YES	NO		KH004	0.43047	0.53375	0.96422	recombinant	C11	Mal31	1.07588	Mal31	1	Mal31	Mal31	recombinant
FG0516	0.017713	0.967979	YES	NO		KH004	0.43178	0.55248	0.98426	recombinant	C11	Mal31	0.962539	Mal31	1	Mal31	Mal31	recombinant
FG0563	0.033707	0.922257	YES	NO		KH004	0.4383	0.54083	0.97913	recombinant	C11	Mal31	1.0353	Mal31	1	Mal31	Mal31	recombinant	YES
FG0577	0.0358744	0.963909	YES	NO		KH004	0.43106	0.54572	0.97678	recombinant	C11	Mal31	1.017	Mal31	1	Mal31	Mal31	recombinant
FG0585	0.0195815	0.966385	YES	NO		KH004	0.43168	0.5504	0.98208	recombinant	C11	Mal31	1.05881	Mal31	1	Mal31	Mal31	recombinant
FG0586	0.0414051	0.819148	YES	NO	possible Mix	KH004	0.43135	0.53898	0.97033	recombinant	C11	Mal31	1.07295	Mal31	1	Mal31	Mal31	recombinant
FG0027	0.0153961	0.962803	YES	NO		KH004	0.51625	0.47719	0.99344	recombinant	C12	Mal31	1.02634	Mal31	1	Mal31	KH004	recombinant
FG0052	0.00553064	0.970273	YES	NO		KH004	0.51677	0.48045	0.99722	recombinant	C12	Mal31	1.02061	Mal31	1	Mal31	KH004	recombinant
FG0142	0.00754858	0.970167	YES	NO		KH004	0.5168	0.47956	0.99636	recombinant	C12	Mal31	0.933649	Mal31	1	Mal31	KH004	recombinant
FG0164	0.00844544	0.963228	YES	NO		KH004	0.51575	0.4797	0.99545	recombinant	C12	Mal31	0.956424	Mal31	1	Mal31	KH004	recombinant
FG0212	0.0106129	0.964444	YES	NO		KH004	0.51625	0.47861	0.99486	recombinant	C12	Mal31	0.931535	Mal31	1	Mal31	KH004	recombinant	YES
FG0265	0.0392377	0.958542	YES	NO		KH004	0.51564	0.47207	0.98771	recombinant	C12	Mal31	0.986807	Mal31	1	Mal31	KH004	recombinant
FG0034	0.00650224	0.97284	YES	NO		KH004	0.43438	0.56163	0.99601	recombinant	C13	Mal31	0.974156	Mal31	1	KH004	Mal31	recombinant
FG0068	0.0215994	0.973576	YES	NO		KH004	0.43434	0.5519	0.98624	recombinant	C13	Mal31	0.973016	Mal31	1	KH004	Mal31	recombinant	YES
FG0102	0.0630792	0.969119	YES	NO		KH004	0.43364	0.54479	0.97843	recombinant	C13	Mal31	0.953076	Mal31	1	KH004	Mal31	recombinant
FG0144	0.00702541	0.972907	YES	NO		KH004	0.43455	0.56166	0.99621	recombinant	C13	Mal31	0.991965	Mal31	1	KH004	Mal31	recombinant
FG0171	0.122272	0.970649	YES	NO		KH004	0.43369	0.55407	0.98776	recombinant	C13	Mal31	1.19767	Mal31	1	KH004	Mal31	recombinant
FG0190	0.0416293	0.966256	YES	NO		KH004	0.43216	0.54719	0.97935	recombinant	C13	Mal31	1.12354	Mal31	1	KH004	Mal31	recombinant
FG0109	0.055157	0.917258	YES	NO		KH004	0.3638	0.62176	0.98556	recombinant	C14	Mal31	0.881078	Mal31	1	Mal31	KH004	recombinant
FG0115	0.016293	0.97026	YES	NO		KH004	0.36233	0.63036	0.99269	recombinant	C14	Mal31	0.933425	Mal31	1	Mal31	KH004	recombinant
FG0196	0.0316891	0.972118	YES	NO		KH004	0.36323	0.62288	0.98611	recombinant	C14	Mal31	1.02514	Mal31	1	Mal31	KH004	recombinant
FG0266	0.0073991	0.921245	YES	NO		KH004	0.36308	0.63077	0.99385	recombinant	C14	Mal31	1.04859	Mal31	1	Mal31	KH004	recombinant
FG0598	0.0224215	0.972029	YES	NO		KH004	0.36309	0.626	0.98909	recombinant	C14	Mal31	1.03418	Mal31	1	Mal31	KH004	recombinant	YES
FG0353	0.113303	0.967253	YES	NO		KH004	0.32054	0.65145	0.97199	recombinant	C15	KH004	3.19604	Mal31	1	Mal31	KH004	recombinant	YES
FG0360	0.0272795	0.970352	YES	NO		KH004	0.32245	0.66423	0.98668	recombinant	C15	KH004	2.95811	Mal31	1	Mal31	KH004	recombinant
FG0431	0.0292975	0.972988	YES	NO		KH004	0.32321	0.66099	0.9842	recombinant	C15	KH004	2.92932	Mal31	1	Mal31	KH004	recombinant
FG0444	0.0120329	0.974836	YES	NO		KH004	0.32352	0.67023	0.99375	recombinant	C15	KH004	3.02346	Mal31	1	Mal31	KH004	recombinant
FG0578	0.0928251	0.963484	YES	NO		KH004	0.32338	0.66637	0.98975	recombinant	C15	KH004	3.02899	Mal31	1	Mal31	KH004	recombinant
FG0355	0.0384903	0.964195	YES	NO		KH004	0.56028	0.42275	0.98303	recombinant	C16	KH004	0.943005	Mal31	1	KH004	KH004	recombinant
FG0448	0.0445441	0.964614	YES	NO		KH004	0.56118	0.42945	0.99063	recombinant	C16	KH004	1.01013	Mal31	1	KH004	KH004	recombinant
FG0490	0.0230194	0.968169	YES	NO		KH004	0.56096	0.43375	0.99471	recombinant	C16	KH004	1.01638	Mal31	1	KH004	KH004	recombinant
FG0522	0.0640508	0.961907	YES	NO		KH004	0.55883	0.42357	0.9824	recombinant	C16	KH004	0.98625	Mal31	1	KH004	KH004	recombinant
FG0524	0.0556801	0.965638	YES	NO		KH004	0.5601	0.42835	0.98845	recombinant	C16	KH004	1.01439	Mal31	1	KH004	KH004	recombinant	YES
FG0281	0.0310164	0.891677	YES	NO	possible Mix	KH004	0.40548	0.58357	0.98905	recombinant	C17	Mal31	0.942388	KH004	1	KH004	Mal31	recombinant
FG0344	0.0706278	0.966696	YES	NO		KH004	0.40523	0.56823	0.97346	recombinant	C17	Mal31	0.941205	KH004	1	KH004	Mal31	recombinant
FG0347	0.0166667	0.969022	YES	NO		KH004	0.40585	0.58854	0.99439	recombinant	C17	Mal31	1.0245	KH004	1	KH004	Mal31	recombinant
FG0359	0.0744395	0.844963	YES	NO	possible Mix	KH004	0.40489	0.58089	0.98578	recombinant	C17	Mal31	0.961949	KH004	1	KH004	Mal31	recombinant
FG0477	0.00814649	0.968953	YES	NO		KH004	0.40585	0.59029	0.99614	recombinant	C17	Mal31	1.0122	KH004	1	KH004	Mal31	recombinant	YES
FG0132	0.00747384	0.967577	YES	NO		KH004	0.66403	0.32886	0.99289	recombinant	C18	KH004	2.88608	Mal31	1	KH004	KH004, Near breakpoint	recombinant	YES
FG0288	0.00687593	0.960148	YES	NO		KH004	0.64955	0.34388	0.99343	recombinant	C18	KH004	4.80478	Mal31	1	KH004	KH004, Near breakpoint	recombinant
FG0388	0.0793722	0.956412	YES	NO		KH004	0.64676	0.32959	0.97635	recombinant	C18	KH004	5.07134	Mal31	1	KH004	KH004, Near breakpoint	recombinant
FG0515	0.0316143	0.962546	YES	NO		KH004	0.64852	0.34087	0.98939	recombinant	C18	KH004	4.86188	Mal31	1	KH004	KH004, Near breakpoint	recombinant
FG0570	0.054858	0.960413	YES	NO		KH004	0.64882	0.33475	0.98357	recombinant	C18	KH004	5.14399	Mal31	1	KH004	KH004, Near breakpoint	recombinant
FG0188	0.0113602	0.960708	YES	NO		KH004	0.46218	0.53021	0.99239	recombinant	C19	Mal31	0.965189	Mal31	1	KH004	KH004	recombinant
FG0200	0.0630792	0.853679	YES	NO	possible Mix	KH004	0.46041	0.51696	0.97737	recombinant	C19	Mal31	0.996997	Mal31	1	KH004	KH004	recombinant
FG0229	0.0529148	0.969188	YES	NO		KH004	0.46329	0.5098	0.97309	recombinant	C19	Mal31	0.981581	Mal31	1	KH004	KH004	recombinant	YES
FG0272	0.00754858	0.970199	YES	NO		KH004	0.46327	0.53087	0.99414	recombinant	C19	Mal31	0.972365	Mal31	1	KH004	KH004	recombinant
FG0085	0.0167414	0.975787	YES	NO		Mal31	0.2941	0.69377	0.98787	recombinant	C2	Mal31	1.04201	Mal31	1	Mal31	KH004	recombinant
FG0286	0.00687593	0.974673	YES	NO		Mal31	0.29482	0.70015	0.99497	recombinant	C2	Mal31	1.02848	Mal31	1	Mal31	KH004	recombinant
FG0333	0.00792227	0.97135	YES	NO		Mal31	0.29432	0.69851	0.99283	recombinant	C2	Mal31	0.965932	Mal31	1	Mal31	KH004	recombinant
FG0349	0.0210762	0.972002	YES	NO		Mal31	0.29423	0.68921	0.98344	recombinant	C2	Mal31	0.977603	Mal31	1	Mal31	KH004	recombinant
FG0383	0.0127055	0.936538	YES	NO		Mal31	0.29477	0.69905	0.99382	recombinant	C2	Mal31	1.05393	Mal31	1	Mal31	KH004	recombinant
FG0385	0.0149477	0.961536	YES	NO		Mal31	0.29473	0.69503	0.98976	recombinant	C2	Mal31	1.03396	Mal31	1	Mal31	KH004	recombinant
FG0387	0.0275037	0.915425	YES	NO		Mal31	0.29397	0.68717	0.98114	recombinant	C2	Mal31	1.1371	Mal31	1	Mal31	KH004	recombinant
FG0393	0.0292227	0.971533	YES	NO		Mal31	0.29483	0.68909	0.98392	recombinant	C2	Mal31	1.01316	Mal31	1	Mal31	KH004	recombinant
FG0395	0.0142003	0.967755	YES	NO		Mal31	0.29479	0.69801	0.9928	recombinant	C2	Mal31	0.943684	Mal31	1	Mal31	KH004	recombinant
FG0399	0.00852018	0.972465	YES	NO		Mal31	0.29485	0.6985	0.99335	recombinant	C2	Mal31	0.916	Mal31	1	Mal31	KH004	recombinant
FG0405	0.0834828	0.972097	YES	NO		Mal31	0.29473	0.67632	0.97105	recombinant	C2	Mal31	1.0259	Mal31	1	Mal31	KH004	recombinant	YES
FG0419	0.0104634	0.923815	YES	NO		Mal31	0.29482	0.69875	0.99357	recombinant	C2	Mal31	0.970788	Mal31	1	Mal31	KH004	recombinant
FG0437	0.062855	0.968957	YES	NO		Mal31	0.29427	0.67865	0.97292	recombinant	C2	Mal31	1.07637	Mal31	1	Mal31	KH004	recombinant
FG0439	0.0337818	0.97572	YES	NO		Mal31	0.29434	0.68263	0.97697	recombinant	C2	Mal31	1.01409	Mal31	1	Mal31	KH004	recombinant
FG0445	0.0213752	0.976885	YES	NO		Mal31	0.29479	0.69182	0.98661	recombinant	C2	Mal31	1.07321	Mal31	1	Mal31	KH004	recombinant
FG0459	0.0460389	0.973189	YES	NO		Mal31	0.29401	0.68045	0.97446	recombinant	C2	Mal31	1.03089	Mal31	1	Mal31	KH004	recombinant
FG0488	0.0324365	0.972211	YES	NO		Mal31	0.2938	0.68218	0.97598	recombinant	C2	Mal31	1.07473	Mal31	1	Mal31	KH004	recombinant
FG0534	0.0118087	0.933397	YES	NO		Mal31	0.29473	0.69753	0.99226	recombinant	C2	Mal31	1.00402	Mal31	1	Mal31	KH004	recombinant
FG0560	0.00627803	0.969578	YES	NO		Mal31	0.29411	0.69785	0.99196	recombinant	C2	Mal31	0.974351	Mal31	1	Mal31	KH004	recombinant
FG0583	0.0705531	0.965742	YES	NO		Mal31	0.29315	0.67977	0.97292	recombinant	C2	Mal31	0.907178	Mal31	1	Mal31	KH004	recombinant
FG0073	0.0268311	0.922049	YES	NO		KH004	0.57163	0.41335	0.98498	recombinant	C20	Mal31	0.928428	Mal31	1	KH004	Mal31	recombinant
FG0100	0.0195067	0.97284	YES	NO		KH004	0.572	0.41811	0.99011	recombinant	C20	Mal31	0.959414	Mal31	1	KH004	Mal31	recombinant
FG0147	0.0331091	0.97171	YES	NO		KH004	0.57121	0.41346	0.98467	recombinant	C20	Mal31	0.926637	Mal31	1	KH004	Mal31	recombinant
FG0209	0.0231689	0.966345	YES	NO		KH004	0.57059	0.41514	0.98573	recombinant	C20	Mal31	1.16374	Mal31	1	KH004	Mal31	recombinant	YES
FG0033	0.0133782	0.96857	YES	NO		KH004	0.69414	0.30075	0.99489	recombinant	C21	KH004	3.89098	Mal31	1	Mal31	KH004	recombinant
FG0050	0.00672646	0.969878	YES	NO		KH004	0.69398	0.30289	0.99687	recombinant	C21	KH004	3.85472	Mal31	1	Mal31	KH004	recombinant
FG0098	0.0285501	0.962002	YES	NO		KH004	0.67946	0.30183	0.98129	recombinant	C21	KH004	3.04637	Mal31	1	Mal31	KH004	recombinant
FG0191	0.094843	0.950939	YES	NO		KH004	0.69114	0.28182	0.97296	recombinant	C21	KH004	3.93976	Mal31	1	Mal31	KH004	recombinant	YES
FG0168	0.00874439	0.969484	YES	NO		KH004	0.66442	0.32891	0.99333	recombinant	C22	KH004	2.02296	Mal31	1	KH004	KH004	recombinant
FG0225	0.0307175	0.946335	YES	NO		KH004	0.66228	0.32279	0.98507	recombinant	C22	KH004	2.08438	Mal31	1	KH004	KH004	recombinant
FG0254	0.0345291	0.973226	YES	NO		KH004	0.66234	0.31853	0.98087	recombinant	C22	KH004	1.96456	Mal31	1	KH004	KH004	recombinant	YES
FG0350	0.0093423	0.971025	YES	NO		KH004	0.31739	0.67555	0.99294	recombinant	C23	Mal31	0.934417	Mal31	1	Mal31	KH004	recombinant	YES
FG0357	0.0568012	0.968379	YES	NO		KH004	0.31476	0.65495	0.96971	recombinant	C23	Mal31	0.962314	Mal31	1	Mal31	KH004	recombinant
FG0520	0.0507474	0.969672	YES	NO		KH004	0.31598	0.66404	0.98002	recombinant	C23	Mal31	0.947229	Mal31	1	Mal31	KH004	recombinant
FG0087	0.0286996	0.969276	YES	NO		KH004	0.65883	0.33213	0.99096	recombinant	C24	Mal31	0.951713	Mal31	1	KH004	Mal31	recombinant	YES
FG0174	0.0207773	0.961964	YES	NO		KH004	0.65942	0.3251	0.98452	recombinant	C24	Mal31	1.08104	Mal31	1	KH004	Mal31	recombinant
FG0310	0.0295964	0.96373	YES	NO		KH004	0.66013	0.32411	0.98424	recombinant	C24	Mal31	1.00245	Mal31	1	KH004	Mal31	recombinant
FG0031	0.0272048	0.972795	YES	NO		KH004	0.51521	0.4755	0.99071	recombinant	C25	Mal31	0.925866	Mal31	1	KH004	Mal31	recombinant
FG0252	0.0345291	0.973719	YES	NO		KH004	0.5153	0.47314	0.98844	recombinant	C25	Mal31	1.00758	Mal31	1	KH004	Mal31	recombinant	YES
FG0292	0.0184604	0.969482	YES	NO		KH004	0.51663	0.47893	0.99556	recombinant	C25	Mal31	1.03348	Mal31	1	KH004	Mal31	recombinant
FG0339	0.0372197	0.966218	YES	NO		KH004	0.45111	0.53955	0.99066	recombinant	C26	KH004, Near breakpoint	0.887325	Mal31	1	Mal31	Mal31	recombinant
FG0386	0.0527653	0.967258	YES	NO		KH004	0.45209	0.52922	0.98131	recombinant	C26	KH004, Near breakpoint	1.03212	Mal31	1	Mal31	Mal31	recombinant	YES
FG0549	0.00964126	0.971893	YES	NO		KH004	0.45213	0.54517	0.9973	recombinant	C26	KH004, Near breakpoint	0.950151	Mal31	1	Mal31	Mal31	recombinant
FG0012	0.0181614	0.964864	YES	NO		KH004	0.426	0.56361	0.98961	recombinant	C27	Mal31	1.04757	Mal31	1	KH004	KH004	recombinant	YES
FG0070	0.00657698	0.965367	YES	NO		KH004	0.42586	0.5694	0.99526	recombinant	C27	Mal31	1.01934	Mal31	1	KH004	KH004	recombinant
FG0302	0.137369	0.966591	YES	NO		KH004	0.4238	0.54836	0.97216	recombinant	C27	Mal31	0.998932	Mal31	1	KH004	KH004	recombinant
FG0178	0.00523169	0.97295	YES	NO		KH004	0.53439	0.46409	0.99848	recombinant	C28	Mal31	1.05076	Mal31	1	Mal31	KH004	recombinant
FG0296	0.0116592	0.969719	YES	NO		KH004	0.53477	0.46317	0.99794	recombinant	C28	Mal31	1.04352	Mal31	1	Mal31	KH004	recombinant	YES
FG0064	0.0946188	0.95657	YES	NO		Mal31	0.52293	0.45681	0.97974	recombinant	C29	Mal31	1.00919	KH004	1	KH004	KH004	recombinant
FG0268	0.0073991	0.963238	YES	NO		Mal31	0.52527	0.47099	0.99626	recombinant	C29	Mal31	0.958642	KH004	1	KH004	KH004	recombinant	YES
FG0319	0.0307175	0.965705	YES	NO		KH004	0.47954	0.50866	0.9882	recombinant	C3	KH004	1.94715	Mal31	1	KH004	KH004	recombinant
FG0346	0.0146487	0.969338	YES	NO		KH004	0.47927	0.51001	0.98928	recombinant	C3	KH004	2.06833	Mal31	1	KH004	KH004	recombinant
FG0375	0.0825859	0.953555	YES	NO		KH004	0.47716	0.49641	0.97357	recombinant	C3	KH004	1.93371	Mal31	1	KH004	KH004	recombinant
FG0382	0.0164425	0.97038	YES	NO		KH004	0.47865	0.51472	0.99337	recombinant	C3	KH004	1.89087	Mal31	1	KH004	KH004	recombinant
FG0392	0.0115097	0.972339	YES	NO		KH004	0.47983	0.51469	0.99452	recombinant	C3	KH004	1.97778	Mal31	1	KH004	KH004	recombinant
FG0396	0.0158445	0.963365	YES	NO		KH004	0.48001	0.51393	0.99394	recombinant	C3	KH004	1.95032	Mal31	1	KH004	KH004	recombinant
FG0401	0.0126308	0.971171	YES	NO		KH004	0.47938	0.51391	0.99329	recombinant	C3	KH004	1.90169	Mal31	1	KH004	KH004	recombinant
FG0415	0.0343049	0.911188	YES	NO		KH004	0.4786	0.5045	0.9831	recombinant	C3	KH004	1.99104	Mal31	1	KH004	KH004	recombinant
FG0424	0.515919	0.955725	YES	lowCoverage		KH004	0.45196	0.39409	0.84605	recombinant	C3	KH004	2.10905	Mal31	1	KH004	KH004	recombinant
FG0426	0.0180867	0.940846	YES	NO		KH004	0.47941	0.51182	0.99123	recombinant	C3	KH004	2.02576	Mal31	1	KH004	KH004	recombinant
FG0462	0.0370703	0.966011	YES	NO		KH004	0.47767	0.50307	0.98074	recombinant	C3	KH004	2.00644	Mal31	1	KH004	KH004	recombinant
FG0482	0.0130792	0.970347	YES	NO		KH004	0.48	0.51362	0.99362	recombinant	C3	KH004	1.98194	Mal31	1	KH004	KH004	recombinant
FG0506	0.0529148	0.962412	YES	NO		KH004	0.47599	0.50119	0.97718	recombinant	C3	KH004	2.01122	Mal31	1	KH004	KH004	recombinant
FG0512	0.0511958	0.963243	YES	NO		KH004	0.47678	0.5062	0.98298	recombinant	C3	KH004	1.95663	Mal31	1	KH004	KH004	recombinant
FG0519	0.0387892	0.959198	YES	NO		KH004	0.4788	0.50614	0.98494	recombinant	C3	KH004	1.86554	Mal31	1	KH004	KH004	recombinant
FG0533	0.0101644	0.968334	YES	NO		KH004	0.47941	0.51233	0.99174	recombinant	C3	KH004	2.08084	Mal31	1	KH004	KH004	recombinant
FG0538	0.00822123	0.966491	YES	NO		KH004	0.47943	0.515	0.99443	recombinant	C3	KH004	1.88586	Mal31	1	KH004	KH004	recombinant
FG0555	0.0502242	0.949488	YES	NO		KH004	0.47797	0.50174	0.97971	recombinant	C3	KH004	2.16991	Mal31	1	KH004	KH004	recombinant	YES
FG0556	0.0520927	0.973762	YES	NO		KH004	0.47889	0.50796	0.98685	recombinant	C3	KH004	2.03872	Mal31	1	KH004	KH004	recombinant
FG0558	0.0444694	0.969036	YES	NO		KH004	0.47564	0.50241	0.97805	recombinant	C3	KH004	1.96021	Mal31	1	KH004	KH004	recombinant
FG0564	0.137519	0.960539	YES	NO		KH004	0.47474	0.48245	0.95719	recombinant	C3	KH004	1.73657	Mal31	1	KH004	KH004	recombinant
FG0450	0.017713	0.917667	YES	NO		KH004	0.66954	0.32254	0.99208	recombinant	C30	KH004	3.04813	Mal31	1	KH004	KH004	recombinant
FG0565	0.0172646	0.96805	YES	NO		KH004	0.66862	0.32577	0.99439	recombinant	C30	KH004	2.8689	Mal31	1	KH004	KH004	recombinant	YES
FG0575	0.0189836	0.971803	YES	NO		KH004	0.66878	0.32489	0.99367	recombinant	C30	KH004	2.85962	Mal31	1	KH004	KH004	recombinant
FG0004	0.0150972	0.957931	YES	NO		Mal31	0.25348	0.73487	0.98835	recombinant	C31	Mal31	1.04945	Mal31	1	KH004	Mal31	recombinant
FG0042	0.0064275	0.950375	YES	NO		Mal31	0.25329	0.74021	0.9935	recombinant	C31	Mal31	0.961466	Mal31	1	KH004	Mal31	recombinant	YES
FG0083	0.0106876	0.949957	YES	NO		KH004	0.41449	0.58027	0.99476	recombinant	C32	Mal31, Near breakpoint	1.00278	Mal31	1	KH004	KH004	recombinant	YES
FG0136	0.004858	0.955075	YES	NO		KH004	0.41469	0.58034	0.99503	recombinant	C32	Mal31, Near breakpoint	1.01641	Mal31	1	KH004	KH004	recombinant
FG0045	0.0155456	0.966372	YES	NO		KH004	0.55576	0.43268	0.98844	recombinant	C33	Mal31	1.07256	Mal31	1	KH004	KH004	recombinant	YES
FG0069	0.0248879	0.926976	YES	NO		KH004	0.55562	0.42945	0.98507	recombinant	C33	Mal31	1.01379	Mal31	1	KH004	KH004	recombinant
FG0113	0.0233184	0.962752	YES	NO		KH004	0.55535	0.42969	0.98504	recombinant	C33	Mal31	1.01235	Mal31	1	KH004	KH004	recombinant
FG0189	0.0190583	0.950858	YES	NO		Mal31	0.32067	0.66813	0.9888	recombinant	C34	KH004	0.98771	Mal31	1	Mal31	Mal31	recombinant
FG0257	0.027429	0.969208	YES	NO		Mal31	0.32118	0.66097	0.98215	recombinant	C34	KH004	1.00646	Mal31	1	Mal31	Mal31	recombinant	YES
FG0485	0.00971599	0.966929	YES	NO		KH004	0.47501	0.51713	0.99214	recombinant	C35	Mal31	0.917705	Mal31	1	Near breakpoint	KH004	recombinant
FG0528	0.0254111	0.967772	YES	NO		KH004	0.47573	0.50905	0.98478	recombinant	C35	Mal31	1.01279	Mal31	1	Near breakpoint	KH004	recombinant	YES
FG0019	0.0150224	0.961078	YES	NO		KH004	0.41215	0.57856	0.99071	recombinant	C36	KH004	1.00327	Mal31	1	Mal31	Mal31	recombinant
FG0131	0.00919283	0.941632	YES	NO		KH004	0.41091	0.58581	0.99672	recombinant	C36	KH004	1.02867	Mal31	1	Mal31	Mal31	recombinant	YES
FG0032	0.0133782	0.972085	YES	NO		KH004	0.40859	0.58683	0.99542	recombinant	C37	Mal31	0.971393	Mal31	1	KH004	KH004	recombinant	YES
FG0089	0.0340807	0.965172	YES	NO		KH004	0.40853	0.57402	0.98255	recombinant	C37	Mal31	0.864259	Mal31	1	KH004	KH004	recombinant
FG0120	0.0381913	0.970647	YES	NO		KH004	0.48888	0.49097	0.97985	recombinant	C38	Mal31	0.891468	Mal31	1	KH004	KH004	recombinant	YES
FG0185	0.0390882	0.966848	YES	NO		KH004	0.49062	0.4909	0.98152	recombinant	C38	Mal31	0.975023	Mal31	1	KH004	KH004	recombinant
FG0163	0.113079	0.964108	YES	NO		KH004	0.47917	0.49799	0.97716	recombinant	C39	KH004	3.09143	Mal31	1	KH004	KH004	recombinant
FG0220	0.02287	0.973531	YES	NO		KH004	0.4789	0.51052	0.98942	recombinant	C39	KH004	3.03234	Mal31	1	KH004	KH004	recombinant	YES
FG0329	0.0418535	0.967924	YES	NO		KH004	0.4558	0.52202	0.97782	recombinant	C4	Mal31	1.10808	Mal31	1	KH004	Mal31	recombinant
FG0345	0.0294469	0.873046	YES	NO	possible Mix	KH004	0.45794	0.52712	0.98506	recombinant	C4	Mal31	1.06925	Mal31	1	KH004	Mal31	recombinant
FG0352	0.0141256	0.917767	YES	NO		KH004	0.45791	0.53056	0.98847	recombinant	C4	Mal31	0.987068	Mal31	1	KH004	Mal31	recombinant
FG0377	0.0418535	0.970178	YES	NO		KH004	0.45803	0.52748	0.98551	recombinant	C4	Mal31	0.898561	Mal31	1	KH004	Mal31	recombinant
FG0384	0.022571	0.916217	YES	NO		KH004	0.45792	0.5301	0.98802	recombinant	C4	Mal31	0.979063	Mal31	1	KH004	Mal31	recombinant
FG0417	0.0304185	0.968813	YES	NO		KH004	0.45727	0.53121	0.98848	recombinant	C4	Mal31	0.986511	Mal31	1	KH004	Mal31	recombinant
FG0441	0.0507474	0.887761	YES	NO	possible Mix	KH004	0.45739	0.52683	0.98422	recombinant	C4	Mal31	1.01655	Mal31	1	KH004	Mal31	recombinant
FG0457	0.0830344	0.953452	YES	NO		KH004	0.4531	0.51427	0.96737	recombinant	C4	Mal31	1.09007	Mal31	1	KH004	Mal31	recombinant
FG0503	0.0152466	0.964325	YES	NO		KH004	0.45758	0.53247	0.99005	recombinant	C4	Mal31	0.908156	Mal31	1	KH004	Mal31	recombinant
FG0514	0.0100149	0.931771	YES	NO		KH004	0.45819	0.5315	0.98969	recombinant	C4	Mal31	0.967134	Mal31	1	KH004	Mal31	recombinant
FG0518	0.00926756	0.940724	YES	NO		KH004	0.45758	0.53527	0.99285	recombinant	C4	Mal31	0.96748	Mal31	1	KH004	Mal31	recombinant
FG0542	0.0119581	0.97107	YES	NO		KH004	0.45826	0.53244	0.9907	recombinant	C4	Mal31	1.01051	Mal31	1	KH004	Mal31	recombinant
FG0567	0.0424514	0.904593	YES	NO		KH004	0.45641	0.52736	0.98377	recombinant	C4	Mal31	1.08154	Mal31	1	KH004	Mal31	recombinant	YES
FG0569	0.0461136	0.964106	YES	NO		KH004	0.45444	0.52201	0.97645	recombinant	C4	Mal31	0.98819	Mal31	1	KH004	Mal31	recombinant
FG0591	0.0116592	0.969372	YES	NO		KH004	0.45819	0.53274	0.99093	recombinant	C4	Mal31	0.982084	Mal31	1	KH004	Mal31	recombinant
FG0121	0.0797459	0.889297	YES	NO	possible Mix	KH004	0.42442	0.55824	0.98266	recombinant	C40	Mal31	0.968576	Mal31	1	Mal31	KH004	recombinant
FG0156	0.0342302	0.961188	YES	NO		KH004	0.42543	0.56083	0.98626	recombinant	C40	Mal31	1.00076	Mal31	1	Mal31	KH004	recombinant	YES
FG0169	0.0058296	0.914173	YES	NO		KH004	0.47325	0.52032	0.99357	recombinant	C41	KH004	1.89711	Mal31	1	Mal31	KH004	recombinant	YES
FG0219	0.0216741	0.963673	YES	NO		KH004	0.47335	0.51288	0.98623	recombinant	C41	KH004	2.0332	Mal31	1	Mal31	KH004	recombinant
FG0474	0.0171151	0.965991	YES	NO		KH004	0.50752	0.48437	0.99189	recombinant	C42	Mal31	0.884091	Mal31	1	KH004	KH004	recombinant
FG0527	0.0172646	0.967846	YES	NO		KH004	0.50766	0.48499	0.99265	recombinant	C42	Mal31	1.00457	Mal31	1	KH004	KH004	recombinant	YES
FG0091	0.00874439	0.948092	YES	NO		KH004	0.57759	0.41939	0.99698	recombinant	C43	Mal31	0.959761	Mal31	1	Mal31	KH004	recombinant	YES
FG0180	0.00792227	0.960488	YES	NO		KH004	0.57711	0.42023	0.99734	recombinant	C43	Mal31	1.00091	Mal31	1	Mal31	KH004	recombinant
FG0059	0.0245889	0.971869	YES	NO		KH004	0.4363	0.55198	0.98828	recombinant	C44	KH004	1.93154	Mal31	1	KH004	KH004	recombinant
FG0177	0.00769806	0.971895	YES	NO		KH004	0.43688	0.55726	0.99414	recombinant	C44	KH004	1.98236	Mal31	1	KH004	KH004	recombinant	YES
FG0061	0.0113602	0.970209	YES	NO		KH004	0.43376	0.55497	0.98873	recombinant	C45	Mal31	0.997888	Mal31	1	Mal31	Mal31	recombinant
FG0475	0.0141256	0.976081	YES	NO		KH004	0.43418	0.55455	0.98873	recombinant	C45	Mal31	1.00951	Mal31	1	Mal31	Mal31	recombinant	YES
FG0282	0.00911809	0.960605	YES	NO		KH004	0.56196	0.43408	0.99604	recombinant	C5	KH004	0.989664	KH004	1	KH004	KH004	recombinant
FG0336	0.106951	0.94294	YES	NO		KH004	0.56031	0.41455	0.97486	recombinant	C5	KH004	0.976617	KH004	1	KH004	KH004	recombinant
FG0338	0.0129297	0.964734	YES	NO		KH004	0.56209	0.43229	0.99438	recombinant	C5	KH004	1.00885	KH004	1	KH004	KH004	recombinant
FG0397	0.0606876	0.914346	YES	NO		KH004	0.55768	0.41895	0.97663	recombinant	C5	KH004	1.05103	KH004	1	KH004	KH004	recombinant
FG0430	0.0170404	0.968102	YES	NO		KH004	0.56173	0.43328	0.99501	recombinant	C5	KH004	0.958687	KH004	1	KH004	KH004	recombinant
FG0440	0.0263079	0.971006	YES	NO		KH004	0.56197	0.43004	0.99201	recombinant	C5	KH004	0.929022	KH004	1	KH004	KH004	recombinant
FG0473	0.0372197	0.967257	YES	NO		KH004	0.56168	0.43023	0.99191	recombinant	C5	KH004	0.940074	KH004	1	KH004	KH004	recombinant
FG0511	0.10852	0.959082	YES	NO		KH004	0.55949	0.42186	0.98135	recombinant	C5	KH004	0.978737	KH004	1	KH004	KH004	recombinant
FG0531	0.0809417	0.952693	YES	NO		KH004	0.5618	0.42215	0.98395	recombinant	C5	KH004	1.04158	KH004	1	KH004	KH004	recombinant	YES
FG0554	0.0427504	0.967945	YES	NO		KH004	0.56167	0.42947	0.99114	recombinant	C5	KH004	0.936853	KH004	1	KH004	KH004	recombinant
FG0566	0.00695067	0.958641	YES	NO		KH004	0.56198	0.43451	0.99649	recombinant	C5	KH004	1.0367	KH004	1	KH004	KH004	recombinant
FG0571	0.0105381	0.953747	YES	NO		KH004	0.56178	0.43299	0.99477	recombinant	C5	KH004	1.03317	KH004	1	KH004	KH004	recombinant
FG0021	0.00687593	0.975122	YES	NO		KH004	0.43257	0.56142	0.99399	recombinant	C6	KH004	0.995275	Mal31	1	KH004	KH004	recombinant
FG0022	0.0132287	0.974271	YES	NO		KH004	0.43254	0.55769	0.99023	recombinant	C6	KH004	1.03249	Mal31	1	KH004	KH004	recombinant	YES
FG0025	0.0269058	0.927739	YES	NO		KH004	0.43262	0.54929	0.98191	recombinant	C6	KH004	1.02147	Mal31	1	KH004	KH004	recombinant
FG0060	0.265695	0.976012	YES	NO		KH004	0.4305	0.51895	0.94945	recombinant	C6	KH004	1.34212	Mal31	1	KH004	KH004	recombinant
FG0090	0.015994	0.973436	YES	NO		KH004	0.43147	0.55373	0.9852	recombinant	C6	KH004	0.925558	Mal31	1	KH004	KH004	recombinant
FG0117	0.00979073	0.969881	YES	NO		KH004	0.43226	0.56127	0.99353	recombinant	C6	KH004	1.01292	Mal31	1	KH004	KH004	recombinant
FG0139	0.0469357	0.972218	YES	NO		KH004	0.43179	0.55034	0.98213	recombinant	C6	KH004	0.947942	Mal31	1	KH004	KH004	recombinant
FG0216	0.0077728	0.923948	YES	NO		KH004	0.43254	0.56145	0.99399	recombinant	C6	KH004	0.988889	Mal31	1	KH004	KH004	recombinant
FG0222	0.0360987	0.970928	YES	NO		KH004	0.43207	0.54898	0.98105	recombinant	C6	KH004	1.047	Mal31	1	KH004	KH004	recombinant
FG0256	0.00904335	0.976282	YES	NO		KH004	0.43175	0.56078	0.99253	recombinant	C6	KH004	1.10745	Mal31	1	KH004	KH004	recombinant
FG0014	0.120777	0.972169	YES	NO		KH004	0.40568	0.56691	0.97259	recombinant	C7	Mal31	1.15546	Mal31	1	Mal31	KH004	recombinant
FG0056	0.04858	0.900403	YES	NO		KH004	0.40582	0.57609	0.98191	recombinant	C7	Mal31	0.925578	Mal31	1	Mal31	KH004	recombinant
FG0141	0.00702541	0.929385	YES	NO		KH004	0.40582	0.58555	0.99137	recombinant	C7	Mal31	1.03218	Mal31	1	Mal31	KH004	recombinant
FG0213	0.0232436	0.898999	YES	NO	possible Mix	KH004	0.40533	0.58009	0.98542	recombinant	C7	Mal31	1.02933	Mal31	1	Mal31	KH004	recombinant	YES
FG0223	0.0142003	0.92294	YES	NO		KH004	0.40612	0.58051	0.98663	recombinant	C7	Mal31	1.01487	Mal31	1	Mal31	KH004	recombinant
FG0260	0.00650224	0.954922	YES	NO		KH004	0.40606	0.58799	0.99405	recombinant	C7	Mal31	1.05183	Mal31	1	Mal31	KH004	recombinant
FG0270	0.0165919	0.959853	YES	NO		KH004	0.40591	0.58405	0.98996	recombinant	C7	Mal31	0.927022	Mal31	1	Mal31	KH004	recombinant
FG0294	0.0136024	0.969584	YES	NO		KH004	0.40646	0.58267	0.98913	recombinant	C7	Mal31	1.07178	Mal31	1	Mal31	KH004	recombinant
FG0308	0.0289985	0.966779	YES	NO		KH004	0.4054	0.58201	0.98741	recombinant	C7	Mal31	0.935579	Mal31	1	Mal31	KH004	recombinant
FG0351	0.0822123	0.965364	YES	NO		KH004	0.5701	0.40881	0.97891	recombinant	C8	Mal31	0.919377	Mal31	1	KH004	KH004	recombinant
FG0354	0.0183857	0.975403	YES	NO		KH004	0.57328	0.41923	0.99251	recombinant	C8	Mal31	0.896685	Mal31	1	KH004	KH004	recombinant
FG0402	0.109043	0.966805	YES	NO		KH004	0.57028	0.41052	0.9808	recombinant	C8	Mal31	0.976481	Mal31	1	KH004	KH004	recombinant
FG0406	0.0403587	0.968348	YES	NO		KH004	0.57333	0.41483	0.98816	recombinant	C8	Mal31	0.983904	Mal31	1	KH004	KH004	recombinant
FG0434	0.116442	0.966845	YES	NO		KH004	0.57102	0.4081	0.97912	recombinant	C8	Mal31	1.0931	Mal31	1	KH004	KH004	recombinant
FG0446	0.0233184	0.971775	YES	NO		KH004	0.57358	0.41746	0.99104	recombinant	C8	Mal31	1.01515	Mal31	1	KH004	KH004	recombinant
FG0491	0.0218984	0.959546	YES	NO		KH004	0.57336	0.4198	0.99316	recombinant	C8	Mal31	0.929021	Mal31	1	KH004	KH004	recombinant	YES
FG0529	0.0133782	0.969874	YES	NO		KH004	0.57426	0.42048	0.99474	recombinant	C8	Mal31	1.03541	Mal31	1	KH004	KH004	recombinant
FG0081	0.00822123	0.974943	YES	NO		KH004	0.24677	0.74755	0.99432	recombinant	C9	KH004	2.90133	Mal31	1	Mal31	KH004	recombinant
FG0094	0.0272795	0.970267	YES	NO		KH004	0.24655	0.73552	0.98207	recombinant	C9	KH004	3.32121	Mal31	1	Mal31	KH004	recombinant
FG0134	0.030568	0.974195	YES	NO		KH004	0.24674	0.73894	0.98568	recombinant	C9	KH004	3.05368	Mal31	1	Mal31	KH004	recombinant	YES
FG0187	0.0168909	0.971787	YES	NO		KH004	0.24675	0.74528	0.99203	recombinant	C9	KH004	2.86307	Mal31	1	Mal31	KH004	recombinant
FG0217	0.0331839	0.972129	YES	NO		KH004	0.24708	0.73412	0.9812	recombinant	C9	KH004	2.81482	Mal31	1	Mal31	KH004	recombinant
FG0244	0.0662182	0.854408	YES	NO	possible Mix	KH004	0.24707	0.74466	0.99173	recombinant	C9	KH004	3.09953	Mal31	1	Mal31	KH004	recombinant
FG0250	0.0241405	0.977845	YES	NO		KH004	0.24706	0.7458	0.99286	recombinant	C9	KH004	2.98364	Mal31	1	Mal31	KH004	recombinant
FG0306	0.0159193	0.97463	YES	NO		KH004	0.2471	0.74486	0.99196	recombinant	C9	KH004	2.6727	Mal31	1	Mal31	KH004	recombinant
FG0373	0.0586697	0.908543	YES	NO		KH004	0.48562	0.49113	0.97675	recombinant	new.C8	KH004	1.99277	Mal31	1	Near breakpoint	KH004	recombinant
FG0525	0.0142003	0.869715	YES	NO	possible Mix	KH004	0.4853	0.50561	0.99091	recombinant	new.C8	KH004	2.14291	Mal31	1	Near breakpoint	KH004	recombinant	YES
FG0007	0.00627803	0.923177	YES	NO		KH004	0.46567	0.53034	0.99601	recombinant	Single	Mal31	1.00399	Mal31	1	Near breakpoint	KH004	recombinant	YES
FG0013	0.00672646	0.954918	YES	NO		KH004	0.59383	0.39961	0.99344	recombinant	Single	KH004	2.04473	Mal31	1	Mal31	KH004	recombinant	YES
FG0023	0.0146487	0.969249	YES	NO		KH004	0.43404	0.55871	0.99275	recombinant	Single	KH004	4.06831	Mal31	1	KH004	KH004	recombinant	YES
FG0024	0.00530643	0.949593	YES	NO		KH004	0.67113	0.3245	0.99563	recombinant	Single	Mal31	1.02025	KH004	1	Mal31	KH004	recombinant	YES
FG0029	0.0195815	0.971254	YES	NO		KH004	0.52337	0.4709	0.99427	recombinant	Single	KH004	1.97698	Mal31	1	Near breakpoint	KH004	recombinant	YES
FG0038	0.0100149	0.970531	YES	NO		KH004	0.411	0.58141	0.99241	recombinant	Single	Mal31	1.01871	Mal31	1	KH004	KH004	recombinant	YES
FG0062	0.0369955	0.97242	YES	NO		KH004	0.51634	0.4676	0.98394	recombinant	Single	KH004	1.9787	Mal31	1	KH004	KH004	recombinant	YES
FG0063	0.0115845	0.974085	YES	NO		KH004	0.4359	0.5558	0.9917	recombinant	Single	KH004	1.94655	KH004	1	Mal31	Mal31	recombinant	YES
FG0065	0.0648729	0.957335	YES	NO		KH004	0.37774	0.59648	0.97422	recombinant	Single	Mal31	0.989266	Mal31	1	Mal31	KH004	recombinant	YES
FG0066	0.00717489	0.975479	YES	NO		KH004	0.41887	0.57448	0.99335	recombinant	Single	Mal31	0.95675	Mal31	1	Near breakpoint	KH004	recombinant	YES
FG0074	0.0156203	0.973203	YES	NO		KH004	0.42045	0.56641	0.98686	recombinant	Single	Mal31	0.960351	Mal31	1	KH004	Mal31	recombinant	YES
FG0080	0.0158445	0.973857	YES	NO		Mal31	0.37104	0.62301	0.99405	recombinant	Single	KH004	0.965149	Mal31	1	KH004	Mal31	recombinant	YES
FG0123	0.0221973	0.925314	YES	NO		KH004	0.41527	0.57444	0.98971	recombinant	Single	KH004	1.06408	Mal31	1	KH004	KH004	recombinant	YES
FG0126	0.0307922	0.96989	YES	NO		Mal31	0.40687	0.58011	0.98698	recombinant	Single	Mal31	0.925693	Mal31	1	Mal31	KH004	recombinant	YES
FG0127	0.00695067	0.96278	YES	NO		KH004	0.38693	0.60745	0.99438	recombinant	Single	Mal31	0.932599	Mal31	1	KH004	Mal31	recombinant	YES
FG0128	0.0313154	0.869953	YES	NO	possible Mix	KH004	0.50878	0.47885	0.98763	recombinant	Single	KH004	2.03656	KH004	1	Mal31	KH004	recombinant	YES
FG0146	0.0417788	0.975653	YES	NO		KH004	0.51168	0.47068	0.98236	recombinant	Single	KH004	4.99497	Mal31	1	KH004	KH004	recombinant	YES
FG0158	0.0176383	0.968776	YES	NO		KH004	0.46481	0.52743	0.99224	recombinant	Single	KH004	4.76682	Mal31	1	KH004	KH004	recombinant	YES
FG0170	0.0294469	0.976592	YES	NO		KH004	0.44062	0.55033	0.99095	recombinant	Single	Mal31	1.00726	Mal31	1	Mal31	Mal31	recombinant	YES
FG0181	0.0224963	0.961052	YES	NO		KH004	0.57442	0.41995	0.99437	recombinant	Single	Mal31, Near breakpoint	1.02649	Mal31	1	Mal31	KH004	recombinant	YES
FG0182	0.0269806	0.960292	YES	NO		KH004	0.51884	0.46407	0.98291	recombinant	Single	KH004	1.99849	Mal31	1	Mal31	Mal31	recombinant	YES
FG0183	0.0215994	0.965734	YES	NO		KH004	0.4907	0.49887	0.98957	recombinant	Single	KH004	2.07048	KH004	1	Mal31	KH004	recombinant	YES
FG0184	0.0293722	0.971167	YES	NO		KH004	0.41415	0.57065	0.9848	recombinant	Single	Mal31	0.971309	Mal31	1	Mal31	Mal31	recombinant	YES
FG0186	0.00493274	0.970346	YES	NO		KH004	0.54136	0.45454	0.9959	recombinant	Single	Mal31	0.942637	KH004	1	KH004	KH004	recombinant	YES
FG0198	0.0120329	0.970591	YES	NO		KH004	0.58963	0.40157	0.9912	recombinant	Single	KH004	2.01962	Mal31	1	KH004	KH004	recombinant	YES
FG0232	0.0273543	0.96019	YES	NO		KH004	0.47966	0.50436	0.98402	recombinant	Single	Mal31, Near breakpoint	1.10926	Mal31	1	KH004	KH004	recombinant	YES
FG0237	0.0993274	0.926686	YES	NO		KH004	0.40637	0.55815	0.96452	recombinant	single	Mal31	0.996435	Mal31	1	KH004	KH004	recombinant	YES
FG0261	0.0303438	0.959307	YES	NO		KH004	0.48958	0.49544	0.98502	recombinant	Single	KH004	1.98851	Mal31	1	Mal31	KH004	recombinant	YES
FG0264	0.00695067	0.966107	YES	NO		KH004	0.54977	0.44278	0.99255	recombinant	Single	Mal31	1.03654	KH004	1	Mal31	KH004	recombinant	YES
FG0290	0.0246637	0.965422	YES	NO		KH004	0.61552	0.3701	0.98562	recombinant	Single	KH004	2.07219	KH004	1	KH004	Mal31	recombinant	YES
FG0293	0.017713	0.962937	YES	NO		KH004	0.46531	0.52175	0.98706	recombinant	Single	KH004	4.9001	Mal31	1	Mal31	KH004	recombinant	YES
FG0295	0.0156951	0.970726	YES	NO		KH004	0.55511	0.43607	0.99118	recombinant	Single	KH004	2.95386	KH004	1	KH004	KH004	recombinant	YES
FG0298	0.112706	0.961311	YES	NO		KH004	0.42543	0.54434	0.96977	recombinant	Single	Mal31	0.9371	Mal31	1	KH004	Mal31	recombinant	YES
FG0307	0.0178625	0.97148	YES	NO		KH004	0.40972	0.58296	0.99268	recombinant	Single	KH004	1.95862	KH004	1	KH004	Mal31	recombinant	YES
FG0309	0.0101644	0.970445	YES	NO		KH004	0.59547	0.40072	0.99619	recombinant	Single	KH004	0.999309	KH004	1	KH004	KH004	recombinant	YES
FG0356	0.0289985	0.967398	YES	NO		KH004	0.57275	0.41045	0.9832	recombinant	Single	KH004	1.93734	KH004	1	Mal31	Mal31	recombinant	YES
FG0358	0.0301196	0.965552	YES	NO		KH004	0.66439	0.32513	0.98952	recombinant	Single	KH004	2.34262	KH004	1	Mal31	KH004	recombinant	YES
FG0362	0.0304933	0.958869	YES	NO		KH004	0.64607	0.34511	0.99118	recombinant	Single	Mal31	1.03098	Mal31	1	KH004	KH004	recombinant	YES
FG0370	0.0112108	0.9708	YES	NO		KH004	0.27789	0.71243	0.99032	recombinant	Single	Mal31	0.959491	Mal31	1	KH004	Mal31	recombinant	YES
FG0381	0.044843	0.967866	YES	NO		KH004	0.49172	0.48724	0.97896	recombinant	Single	KH004, Near breakpoint	2.05452	Mal31	1	Mal31	KH004	recombinant	YES
FG0391	0.0237668	0.967724	YES	NO		KH004	0.48326	0.50896	0.99222	recombinant	Single	Mal31	0.925969	Mal31	1	KH004	Mal31	recombinant	YES
FG0438	0.0422272	0.96334	YES	NO		Mal31	0.52166	0.46591	0.98757	recombinant	Single	Mal31	0.980573	Mal31	1	KH004	KH004	recombinant	YES
FG0447	0.00695067	0.971288	YES	NO		KH004	0.43234	0.5622	0.99454	recombinant	Single	Mal31	1.00822	Mal31	1	KH004	KH004	recombinant	YES
FG0467	0.0227205	0.972643	YES	NO		KH004	0.60524	0.38385	0.98909	recombinant	Single	KH004	3.82161	Mal31	1	KH004	KH004	recombinant	YES
FG0478	0.0393871	0.967585	YES	NO		KH004	0.53173	0.45633	0.98806	recombinant	Single	Mal31	1.01747	Mal31	1	KH004	Mal31	recombinant	YES
FG0479	0.0139761	0.967645	YES	NO		KH004	0.55283	0.43989	0.99272	recombinant	Single	Mal31	1.01801	Mal31	1	Mal31	KH004	recombinant	YES
FG0487	0.0282511	0.970769	YES	NO		KH004	0.44913	0.53828	0.98741	recombinant	Single	KH004	0.958438	Mal31	1	Mal31	Mal31	recombinant	YES
FG0508	0.0591181	0.957261	YES	NO		Mal31	0.4539	0.51821	0.97211	recombinant	Single	KH004	2.80943	Mal31	1	KH004	KH004	recombinant	YES
FG0521	0.0198804	0.931725	YES	NO		Mal31	0.46694	0.52408	0.99102	recombinant	single	Mal31	0.990985	KH004	1	KH004	Mal31	recombinant	YES
FG0523	0.0787743	0.964559	YES	NO		KH004	0.40516	0.56863	0.97379	recombinant	Single	Mal31	1.11962	Mal31	1	KH004	Mal31	recombinant	YES
FG0530	0.0144993	0.96902	YES	NO		KH004	0.5619	0.43226	0.99416	recombinant	Single	KH004	0.998637	KH004	1	Near breakpoint	Mal31	recombinant	YES
FG0551	0.0290732	0.961573	YES	NO		KH004	0.49872	0.49085	0.98957	recombinant	Single	Mal31	1.0603	Mal31	1	KH004	KH004	recombinant	YES
FG0573	0.0243647	0.967693	YES	NO		KH004	0.44315	0.55219	0.99534	recombinant	Single	Mal31	0.990742	KH004	1	Mal31	KH004	recombinant	YES
FG0582	0.0523916	0.962576	YES	NO		KH004	0.58884	0.38168	0.97052	recombinant	Single	KH004	1.98016	Mal31	1	Mal31	KH004	recombinant	YES
FG0589	0.0147235	0.96316	YES	NO		KH004	0.44777	0.54639	0.99416	recombinant	Single	Mal31	1.0021	KH004	1	Mal31	KH004	recombinant	YES
FG0590	0.0183857	0.924866	YES	NO		KH004	0.54662	0.44576	0.99238	recombinant	Single	Mal31	1.07274	KH004	1	KH004	Mal31	recombinant	YES
FG0593	0.0325112	0.97501	YES	NO		KH004	0.40218	0.5748	0.97698	recombinant	Single	KH004	1.1024	Mal31	1	KH004	Mal31	recombinant	YES
FG0597	0.0662182	0.967035	YES	NO		KH004	0.37339	0.60716	0.98055	recombinant	Single	Mal31	0.962703	Mal31	1	Mal31	KH004	recombinant	YES
FG0020	0.0124066	0.953135	YES	NO		KH004	1	0	1	KH004.selfing	KH004	KH004	0.955892	KH004	1	KH004	KH004	selfing
FG0145	0.00754858	0.948485	YES	NO		KH004	1	0	1	KH004.selfing	KH004	KH004	1.00933	KH004	1	KH004	KH004	selfing
FG0305	0.0110613	0.963059	YES	NO		KH004	1	0	1	KH004.selfing	KH004	KH004	0.971355	KH004	1	KH004	KH004	selfing
FG0009	0.0335575	0.972174	YES	NO		Mal31	0	0.98429	0.98429	Mal31.selfing	Mal31	Mal31	0.993472	Mal31	1	Mal31	Mal31	selfing
FG0010	0.00635277	0.97577	YES	NO		Mal31	0	0.99859	0.99859	Mal31.selfing	Mal31	Mal31	1.00825	Mal31	1	Mal31	Mal31	selfing
FG0015	0.0669656	0.808814	YES	NO	possible Mix	Mal31	0	0.97628	0.97628	Mal31.selfing	Mal31	Mal31	0.889005	Mal31	1	Mal31	Mal31	selfing
FG0018	0.0244395	0.978615	YES	NO		Mal31	0	0.98569	0.98569	Mal31.selfing	Mal31	Mal31	0.94248	Mal31	1	Mal31	Mal31	selfing
FG0026	0.0120329	0.978532	YES	NO		Mal31	0	1	1	Mal31.selfing	Mal31	Mal31	0.944704	Mal31	1	Mal31	Mal31	selfing
FG0028	0.035725	0.975486	YES	NO		Mal31	0	0.98798	0.98798	Mal31.selfing	Mal31	Mal31	0.974243	Mal31	1	Mal31	Mal31	selfing
FG0037	0.011435	0.977329	YES	NO		Mal31	0	0.99731	0.99731	Mal31.selfing	Mal31	Mal31	0.936337	Mal31	1	Mal31	Mal31	selfing
FG0039	0.0343049	0.909912	YES	NO		Mal31	0	0.99079	0.99079	Mal31.selfing	Mal31	Mal31	1.01833	Mal31	1	Mal31	Mal31	selfing
FG0041	0.0157698	0.97358	YES	NO		Mal31	0	0.99692	0.99692	Mal31.selfing	Mal31	Mal31	1.01392	Mal31	1	Mal31	Mal31	selfing
FG0043	0.0297459	0.976318	YES	NO		Mal31	0	0.99147	0.99147	Mal31.selfing	Mal31	Mal31	0.934994	Mal31	1	Mal31	Mal31	selfing
FG0047	0.0761584	0.969488	YES	NO		Mal31	0	0.96661	0.96661	Mal31.selfing	Mal31	Mal31	0.953501	Mal31	1	Mal31	Mal31	selfing
FG0048	0.0172646	0.971219	YES	NO		Mal31	0	0.99724	0.99724	Mal31.selfing	Mal31	Mal31	1.00634	Mal31	1	Mal31	Mal31	selfing
FG0049	0.0121824	0.975303	YES	NO		Mal31	0	0.99678	0.99678	Mal31.selfing	Mal31	Mal31	1.0099	Mal31	1	Mal31	Mal31	selfing
FG0051	0.0168909	0.975051	YES	NO		Mal31	0	0.99354	0.99354	Mal31.selfing	Mal31	Mal31	0.943124	Mal31	1	Mal31	Mal31	selfing
FG0055	0.00822123	0.976054	YES	NO		Mal31	0	0.99853	0.99853	Mal31.selfing	Mal31	Mal31	1.0098	Mal31	1	Mal31	Mal31	selfing
FG0067	0.104559	0.964737	YES	NO		Mal31	0	0.96372	0.96372	Mal31.selfing	Mal31	Mal31	0.996699	Mal31	1	Mal31	Mal31	selfing
FG0077	0.0592676	0.975479	YES	NO		Mal31	0	0.99116	0.99116	Mal31.selfing	Mal31	Mal31	1.10969	Mal31	1	Mal31	Mal31	selfing
FG0079	0.00964126	0.923381	YES	NO		Mal31	0	0.99542	0.99542	Mal31.selfing	Mal31	Mal31	1.05587	Mal31	1	Mal31	Mal31	selfing
FG0082	0.0315396	0.977205	YES	NO		Mal31	0	0.98078	0.98078	Mal31.selfing	Mal31	Mal31	0.971809	Mal31	1	Mal31	Mal31	selfing
FG0086	0.0441704	0.860409	YES	NO	possible Mix	Mal31	0	0.97853	0.97853	Mal31.selfing	Mal31	Mal31	1.01204	Mal31	1	Mal31	Mal31	selfing
FG0092	0.0224215	0.975798	YES	NO		Mal31	0	0.98879	0.98879	Mal31.selfing	Mal31	Mal31	0.963646	Mal31	1	Mal31	Mal31	selfing
FG0093	0.124813	0.968005	YES	NO		Mal31	0	0.96939	0.96939	Mal31.selfing	Mal31	Mal31	0.992768	Mal31	1	Mal31	Mal31	selfing
FG0099	0.0184604	0.934112	YES	NO		Mal31	0	1	1	Mal31.selfing	Mal31	Mal31	1.0254	Mal31	1	Mal31	Mal31	selfing
FG0110	0.0220478	0.978337	YES	NO		Mal31	0	0.99378	0.99378	Mal31.selfing	Mal31	Mal31	0.991067	Mal31	1	Mal31	Mal31	selfing
FG0111	0.0401345	0.856261	YES	NO	possible Mix	Mal31	0	0.98612	0.98612	Mal31.selfing	Mal31	Mal31	1.06572	Mal31	1	Mal31	Mal31	selfing
FG0114	0.211435	0.970686	YES	NO		Mal31	0	0.94864	0.94864	Mal31.selfing	Mal31	Mal31	1.0605	Mal31	1	Mal31	Mal31	selfing
FG0124	0.0073991	0.971236	YES	NO		Mal31	0	0.99605	0.99605	Mal31.selfing	Mal31	Mal31	1.02064	Mal31	1	Mal31	Mal31	selfing
FG0125	0.0265321	0.976308	YES	NO		Mal31	0	0.98633	0.98633	Mal31.selfing	Mal31	Mal31	0.940017	Mal31	1	Mal31	Mal31	selfing
FG0129	0.0736173	0.976949	YES	NO		Mal31	0	0.97089	0.97089	Mal31.selfing	Mal31	Mal31	1.00461	Mal31	1	Mal31	Mal31	selfing
FG0133	0.0325112	0.969613	YES	NO		Mal31	0	0.98411	0.98411	Mal31.selfing	Mal31	Mal31	0.929273	Mal31	1	Mal31	Mal31	selfing
FG0137	0.0328849	0.972827	YES	NO		Mal31	0	0.98843	0.98843	Mal31.selfing	Mal31	Mal31	1.03396	Mal31	1	Mal31	Mal31	selfing
FG0138	0.0260837	0.972015	YES	NO		Mal31	0	0.9902	0.9902	Mal31.selfing	Mal31	Mal31	0.993554	Mal31	1	Mal31	Mal31	selfing
FG0143	0.0249626	0.97174	YES	NO		Mal31	0	0.98864	0.98864	Mal31.selfing	Mal31	Mal31	1.0279	Mal31	1	Mal31	Mal31	selfing
FG0155	0.015994	0.97274	YES	NO		Mal31	0	0.9919	0.9919	Mal31.selfing	Mal31	Mal31	1.01542	Mal31	1	Mal31	Mal31	selfing
FG0157	0.0601644	0.970757	YES	NO		Mal31	0	0.9756	0.9756	Mal31.selfing	Mal31	Mal31	0.876534	Mal31	1	Mal31	Mal31	selfing
FG0162	0.00523169	0.970526	YES	NO		Mal31	0	1	1	Mal31.selfing	Mal31	Mal31	1.03296	Mal31	1	Mal31	Mal31	selfing
FG0166	0.0544843	0.975925	YES	NO		Mal31	0	0.97382	0.97382	Mal31.selfing	Mal31	Mal31	1.0405	Mal31	1	Mal31	Mal31	selfing
FG0175	0.004858	0.972747	YES	NO		Mal31	0	0.99793	0.99793	Mal31.selfing	Mal31	Mal31	1.00942	Mal31	1	Mal31	Mal31	selfing
FG0179	0.00493274	0.952246	YES	NO		Mal31	0	1	1	Mal31.selfing	Mal31	Mal31	0.956854	Mal31	1	Mal31	Mal31	selfing
FG0195	0.02571	0.969476	YES	NO		Mal31	0	0.98823	0.98823	Mal31.selfing	Mal31	Mal31	0.93096	Mal31	1	Mal31	Mal31	selfing
FG0199	0.0263079	0.85314	YES	NO	possible Mix	Mal31	0	0.98827	0.98827	Mal31.selfing	Mal31	Mal31	1.04438	Mal31	1	Mal31	Mal31	selfing
FG0205	0.0882661	0.816904	YES	NO	possible Mix	Mal31	0	0.98621	0.98621	Mal31.selfing	Mal31	Mal31	1.08995	Mal31	1	Mal31	Mal31	selfing
FG0206	0.00575486	0.973836	YES	NO		Mal31	0	1	1	Mal31.selfing	Mal31	Mal31	0.998993	Mal31	1	Mal31	Mal31	selfing
FG0207	0.0287743	0.974116	YES	NO		Mal31	0	0.99138	0.99138	Mal31.selfing	Mal31	Mal31	0.949751	Mal31	1	Mal31	Mal31	selfing
FG0208	0.00530643	0.964252	YES	NO		Mal31	0	1	1	Mal31.selfing	Mal31	Mal31	0.964638	Mal31	1	Mal31	Mal31	selfing
FG0211	0.0213004	0.975985	YES	NO		Mal31	0	0.98972	0.98972	Mal31.selfing	Mal31	Mal31	1.06435	Mal31	1	Mal31	Mal31	selfing
FG0214	0.0595665	0.972119	YES	NO		Mal31	0	0.97592	0.97592	Mal31.selfing	Mal31	Mal31	0.981615	Mal31	1	Mal31	Mal31	selfing
FG0215	0.156278	0.973959	YES	NO		Mal31	0	0.97354	0.97354	Mal31.selfing	Mal31	Mal31	1.06832	Mal31	1	Mal31	Mal31	selfing
FG0226	0.0181614	0.972737	YES	NO		Mal31	0	0.99117	0.99117	Mal31.selfing	Mal31	Mal31	1.05583	Mal31	1	Mal31	Mal31	selfing
FG0227	0.0350523	0.956821	YES	NO		Mal31	0	0.9865	0.9865	Mal31.selfing	Mal31	Mal31	1.10219	Mal31	1	Mal31	Mal31	selfing
FG0231	0.0183109	0.978511	YES	NO		Mal31	0	0.99337	0.99337	Mal31.selfing	Mal31	Mal31	1.04658	Mal31	1	Mal31	Mal31	selfing
FG0238	0.0716741	0.973893	YES	NO		Mal31	0	0.97009	0.97009	Mal31.selfing	Mal31	Mal31	0.792711	Mal31	1	Mal31	Mal31	selfing
FG0245	0.0064275	0.957834	YES	NO		Mal31	0	1	1	Mal31.selfing	Mal31	Mal31	0.937823	Mal31	1	Mal31	Mal31	selfing
FG0249	0.0044843	0.954112	YES	NO		Mal31	0	0.99822	0.99822	Mal31.selfing	Mal31	Mal31	0.980372	Mal31	1	Mal31	Mal31	selfing
FG0253	0.0440957	0.971269	YES	NO		Mal31	0	0.98185	0.98185	Mal31.selfing	Mal31	Mal31	0.952216	Mal31	1	Mal31	Mal31	selfing
FG0258	0.0373692	0.934959	YES	NO		Mal31	0	0.98357	0.98357	Mal31.selfing	Mal31	Mal31	0.980506	Mal31	1	Mal31	Mal31	selfing
FG0267	0.0874439	0.975006	YES	NO		Mal31	0	0.97369	0.97369	Mal31.selfing	Mal31	Mal31	0.954702	Mal31	1	Mal31	Mal31	selfing
FG0269	0.0476831	0.8183	YES	NO	possible Mix	Mal31	0	0.97984	0.97984	Mal31.selfing	Mal31	Mal31	1.051	Mal31	1	Mal31	Mal31	selfing
FG0271	0.0342302	0.974019	YES	NO		Mal31	0	0.98486	0.98486	Mal31.selfing	Mal31	Mal31	0.889074	Mal31	1	Mal31	Mal31	selfing
FG0278	0.110463	0.971553	YES	NO		Mal31	0	0.97615	0.97615	Mal31.selfing	Mal31	Mal31	1.02116	Mal31	1	Mal31	Mal31	selfing
FG0279	0.00807175	0.949943	YES	NO		Mal31	0	0.99776	0.99776	Mal31.selfing	Mal31	Mal31	1.02249	Mal31	1	Mal31	Mal31	selfing
FG0289	0.0522422	0.970753	YES	NO		Mal31	0	0.97876	0.97876	Mal31.selfing	Mal31	Mal31	0.823339	Mal31	1	Mal31	Mal31	selfing
FG0297	0.0126308	0.975597	YES	NO		Mal31	0	0.99423	0.99423	Mal31.selfing	Mal31	Mal31	1.03316	Mal31	1	Mal31	Mal31	selfing
FG0301	0.027728	0.970286	YES	NO		Mal31	0	0.98785	0.98785	Mal31.selfing	Mal31	Mal31	1.00456	Mal31	1	Mal31	Mal31	selfing
FG0303	0.0166667	0.974596	YES	NO		Mal31	0	0.99028	0.99028	Mal31.selfing	Mal31	Mal31	0.996337	Mal31	1	Mal31	Mal31	selfing
FG0312	0.0937967	0.962959	YES	NO		Mal31	0	0.96185	0.96185	Mal31.selfing	Mal31	Mal31	0.973328	Mal31	1	Mal31	Mal31	selfing
FG0317	0.0430493	0.974725	YES	NO		Mal31	0	0.9832	0.9832	Mal31.selfing	Mal31	Mal31	0.969407	Mal31	1	Mal31	Mal31	selfing
FG0320	0.0282511	0.973211	YES	NO		Mal31	0	0.98421	0.98421	Mal31.selfing	Mal31	Mal31	1.00266	Mal31	1	Mal31	Mal31	selfing
FG0326	0.0470852	0.883552	YES	NO	possible Mix	Mal31	0	0.98353	0.98353	Mal31.selfing	Mal31	Mal31	1.00459	Mal31	1	Mal31	Mal31	selfing
FG0331	0.00844544	0.939665	YES	NO		Mal31	0	1	1	Mal31.selfing	Mal31	Mal31	0.940053	Mal31	1	Mal31	Mal31	selfing
FG0337	0.0184604	0.924804	YES	NO		Mal31	0	0.99284	0.99284	Mal31.selfing	Mal31	Mal31	1.02475	Mal31	1	Mal31	Mal31	selfing
FG0365	0.0210762	0.976979	YES	NO		Mal31	0	0.9905	0.9905	Mal31.selfing	Mal31	Mal31	0.951721	Mal31	1	Mal31	Mal31	selfing
FG0369	0.0431241	0.967502	YES	NO		Mal31	0	0.98471	0.98471	Mal31.selfing	Mal31	Mal31	0.903762	Mal31	1	Mal31	Mal31	selfing
FG0389	0.040284	0.970833	YES	NO		Mal31	0	0.98808	0.98808	Mal31.selfing	Mal31	Mal31	0.908765	Mal31	1	Mal31	Mal31	selfing
FG0400	0.0814649	0.969954	YES	NO		Mal31	0	0.97335	0.97335	Mal31.selfing	Mal31	Mal31	0.999513	Mal31	1	Mal31	Mal31	selfing
FG0411	0.00605381	0.955075	YES	NO		Mal31	0	1	1	Mal31.selfing	Mal31	Mal31	1.02046	Mal31	1	Mal31	Mal31	selfing
FG0423	0.0162182	0.940491	YES	NO		Mal31	0	0.9917	0.9917	Mal31.selfing	Mal31	Mal31	0.996488	Mal31	1	Mal31	Mal31	selfing
FG0429	0.0674141	0.849125	YES	NO	possible Mix	Mal31	0	0.97446	0.97446	Mal31.selfing	Mal31	Mal31	0.913854	Mal31	1	Mal31	Mal31	selfing
FG0433	0.0351271	0.911829	YES	NO		Mal31	0	0.98617	0.98617	Mal31.selfing	Mal31	Mal31	0.966368	Mal31	1	Mal31	Mal31	selfing
FG0436	0.0408072	0.967566	YES	NO		Mal31	0	0.98509	0.98509	Mal31.selfing	Mal31	Mal31	1.13758	Mal31	1	Mal31	Mal31	selfing
FG0469	0.0358744	0.974662	YES	NO		Mal31	0	0.98703	0.98703	Mal31.selfing	Mal31	Mal31	1.02284	Mal31	1	Mal31	Mal31	selfing
FG0470	0.0164425	0.97591	YES	NO		Mal31	0	0.99536	0.99536	Mal31.selfing	Mal31	Mal31	0.900607	Mal31	1	Mal31	Mal31	selfing
FG0471	0.0351271	0.973418	YES	NO		Mal31	0	0.98638	0.98638	Mal31.selfing	Mal31	Mal31	1.00413	Mal31	1	Mal31	Mal31	selfing
FG0472	0.00881913	0.975941	YES	NO		Mal31	0	0.99534	0.99534	Mal31.selfing	Mal31	Mal31	0.938872	Mal31	1	Mal31	Mal31	selfing
FG0484	0.0214499	0.972116	YES	NO		Mal31	0	0.99093	0.99093	Mal31.selfing	Mal31	Mal31	0.999395	Mal31	1	Mal31	Mal31	selfing
FG0486	0.0188341	0.978455	YES	NO		Mal31	0	0.99257	0.99257	Mal31.selfing	Mal31	Mal31	1.01206	Mal31	1	Mal31	Mal31	selfing
FG0507	0.0190583	0.971037	YES	NO		Mal31	0	0.98994	0.98994	Mal31.selfing	Mal31	Mal31	1.02625	Mal31	1	Mal31	Mal31	selfing
FG0513	0.0233184	0.972966	YES	NO		Mal31	0	0.99139	0.99139	Mal31.selfing	Mal31	Mal31	0.955457	Mal31	1	Mal31	Mal31	selfing
FG0517	0.206577	0.971956	YES	lowCoverage		Mal31	0	0.94792	0.94792	Mal31.selfing	Mal31	Mal31	1.10989	Mal31	1	Mal31	Mal31	selfing
FG0545	0.02571	0.971768	YES	NO		Mal31	0	0.98772	0.98772	Mal31.selfing	Mal31	Mal31	0.923231	Mal31	1	Mal31	Mal31	selfing
FG0557	0.0578475	0.870533	YES	NO	possible Mix	Mal31	0	0.97819	0.97819	Mal31.selfing	Mal31	Mal31	0.961682	Mal31	1	Mal31	Mal31	selfing
FG0561	0.0607623	0.972946	YES	NO		Mal31	0	0.98028	0.98028	Mal31.selfing	Mal31	Mal31	1.01494	Mal31	1	Mal31	Mal31	selfing
FG0568	0.079148	0.972667	YES	NO		Mal31	0	0.9736	0.9736	Mal31.selfing	Mal31	Mal31	1.04616	Mal31	1	Mal31	Mal31	selfing
FG0574	0.016293	0.972521	YES	NO		Mal31	0	0.99421	0.99421	Mal31.selfing	Mal31	Mal31	1.02449	Mal31	1	Mal31	Mal31	selfing
FG0576	0.0215247	0.975016	YES	NO		Mal31	0	0.99057	0.99057	Mal31.selfing	Mal31	Mal31	0.921304	Mal31	1	Mal31	Mal31	selfing
FG0580	0.0695067	0.972806	YES	NO		Mal31	0	0.97952	0.97952	Mal31.selfing	Mal31	Mal31	0.846143	Mal31	1	Mal31	Mal31	selfing
FG0584	0.0394619	0.972723	YES	NO		Mal31	0	0.9839	0.9839	Mal31.selfing	Mal31	Mal31	0.971653	Mal31	1	Mal31	Mal31	selfing
FG0592	0.00769806	0.948849	YES	NO		Mal31	0	0.99833	0.99833	Mal31.selfing	Mal31	Mal31	0.986499	Mal31	1	Mal31	Mal31	selfing
FG0595	0.0266816	0.976761	YES	NO		Mal31	0	0.9894	0.9894	Mal31.selfing	Mal31	Mal31	1.02626	Mal31	1	Mal31	Mal31	selfing
FG0596	0.0244395	0.974849	YES	NO		Mal31	0	0.99189	0.99189	Mal31.selfing	Mal31	Mal31	0.99854	Mal31	1	Mal31	Mal31	selfing
FG0001	0.00321375	0.557508	NO	NO
FG0002	0.0134529	0.564576	NO	NO
FG0003	0.00657698	0.575951	NO	NO
FG0005	0.198804	0.618187	NO	NO
FG0006	0.0245889	0.470148	NO	NO
FG0008	0.0715994	0.599522	NO	NO
FG0011	0.027728	0.523658	NO	NO
FG0016	0.0263827	0.811076	NO	NO
FG0017	0.0935725	0.789745	NO	NO
FG0035	0.004858	0.592661	NO	NO
FG0036	0.126158	0.876301	NO	NO
FG0040	0.0148729	0.724627	NO	NO
FG0044	0.136472	0.901287	NO	NO
FG0053	0.0242152	0.883617	NO	NO
FG0054	0.0344544	0.803782	NO	NO
FG0072	0.0183857	0.725834	NO	NO
FG0075	0.0207025	0.886346	NO	NO
FG0076	0.332436	0.852423	NO	NO
FG0078	0.011435	0.63252	NO	NO
FG0084	0.0168161	0.876914	NO	NO
FG0088	0.139985	0.737206	NO	NO
FG0095	0.0872197	0.811221	NO	NO
FG0097	0.00605381	0.651051	NO	NO
FG0101	0.022272	0.329756	NO	NO
FG0106	0.0304185	0.876716	NO	NO
FG0108	0.0227952	0.470313	NO	NO
FG0112	0.0584454	0.157599	NO	NO
FG0116	0.00620329	0.735238	NO	NO
FG0118	0.0514948	0.83426	NO	NO
FG0119	0.256726	0.806131	NO	NO
FG0122	0.0467862	0.608823	NO	NO
FG0135	0.0510463	0.554165	NO	NO
FG0148	0.00754858	0.643706	NO	NO
FG0149	0.0315396	0.706559	NO	NO
FG0150	0.0301943	0.787762	NO	NO
FG0151	0.00568012	0.835183	NO	NO
FG0152	0.015994	0.833482	NO	NO
FG0153	0.02287	0.784425	NO	NO
FG0154	0.0386398	0.672579	NO	NO
FG0159	0.0150972	0.695641	NO	NO
FG0160	0.309492	0.810048	NO	NO
FG0161	0.00612855	0.798094	NO	NO
FG0165	0.117862	0.639911	NO	NO
FG0172	0.0438714	0.845102	NO	NO
FG0173	0.0532885	0.53662	NO	NO
FG0176	0.0380419	0.640092	NO	NO
FG0192	0.017713	0.885196	NO	NO
FG0193	0.0304185	0.589318	NO	NO
FG0194	0.172197	0.761368	NO	NO
FG0197	0.0210015	0.746722	NO	NO
FG0201	0.0404335	0.857405	NO	NO
FG0202	0.0188341	0.594334	NO	NO
FG0203	0.0261584	0.79466	NO	NO
FG0204	0.05	0.736628	NO	NO
FG0210	0.0289985	0.515449	NO	NO
FG0218	0.0633034	0.830407	NO	NO
FG0234	0.00433483	0.521916	NO	NO
FG0235	0.322272	0.69843	NO	NO
FG0236	0.0526906	0.286494	NO	NO
FG0239	0.0357997	0.438909	NO	NO
FG0240	0.0258595	0.471609	NO	NO
FG0241	0.0205531	0.666719	NO	NO
FG0242	0.0375187	0.389001	NO	NO
FG0243	0.0273543	0.492714	NO	NO
FG0246	0.0282511	0.732182	NO	NO
FG0247	0.0325859	0.850174	NO	NO
FG0248	0.0256353	0.735074	NO	NO
FG0251	0.250747	0.857796	NO	NO
FG0255	0.0363976	0.886714	NO	NO
FG0262	0.112631	0.78939	NO	NO
FG0263	0.0269806	0.601173	NO	NO
FG0291	0.0516442	0.919875	NO	NO
FG0315	0.0394619	0.770548	NO	NO
FG0316	0.069133	0.685565	NO	NO
FG0321	0.0325112	0.920111	NO	NO
FG0322	0.0453662	0.776953	NO	NO
FG0323	0.00478326	0.576908	NO	NO
FG0324	0.00478326	0.464828	NO	NO
FG0325	0.00807175	0.595434	NO	NO
FG0330	0.0573991	0.555233	NO	NO
FG0332	0.0949178	0.837648	NO	NO
FG0334	0.0120329	0.697747	NO	NO
FG0335	0.0502242	0.558921	NO	NO
FG0340	0.043722	0.854543	NO	NO
FG0341	0.113453	0.653509	NO	NO
FG0348	0.070852	0.681907	NO	NO
FG0363	0.0187593	0.465549	NO	NO
FG0364	0.0215994	0.50927	NO	NO
FG0366	0.0268311	0.800711	NO	NO
FG0371	0.135501	0.781028	NO	NO
FG0372	0.0201046	0.889848	NO	NO
FG0376	0.0137519	0.424096	NO	NO
FG0380	0.0217489	0.816658	NO	NO
FG0394	0.0133782	0.380834	NO	NO
FG0404	0.0702541	0.659638	NO	NO
FG0416	0.0272795	0.778167	NO	NO
FG0418	0.00732436	0.1989	NO	NO
FG0421	0.00784753	0.818575	NO	NO
FG0422	0.100075	0.799893	NO	NO
FG0425	0.00568012	0.449211	NO	NO
FG0427	0.00672646	0.77974	NO	NO
FG0432	0.012855	0.761838	NO	NO
FG0442	0.160015	0.739349	NO	NO
FG0449	0.0820628	0.426713	NO	NO
FG0456	0.0251868	0.487285	NO	NO
FG0460	0.0109118	0.663244	NO	NO
FG0461	0.0391629	0.791143	NO	NO
FG0463	0.0625561	0.419983	NO	NO
FG0464	0.171749	0.485845	NO	NO
FG0465	0.0112855	0.803304	NO	NO
FG0466	0.00964126	0.488387	NO	NO
FG0483	0.0503737	0.783741	NO	NO
FG0489	0.0189088	0.508716	NO	NO
FG0492	0.0383408	0.884427	NO	NO
FG0497	0.113303	0.855038	NO	NO
FG0498	0.00919283	0.890226	NO	NO
FG0500	0.0126308	0.55349	NO	NO
FG0502	0.0165172	0.75998	NO	NO
FG0504	0.0118834	0.706223	NO	NO
FG0505	0.0262332	0.596901	NO	NO
FG0509	0.022571	0.530629	NO	NO
FG0510	0.0407324	0.342233	NO	NO
FG0526	0.0674888	0.819588	NO	NO
FG0536	0.02713	0.628426	NO	NO
FG0537	0.0852018	0.588546	NO	NO
FG0543	0.0123318	0.390866	NO	NO
FG0546	0.00724963	0.808179	NO	NO
FG0550	0.0304185	0.704726	NO	NO
FG0552	0.00829596	0.892928	NO	NO
FG0559	0.0523169	0.65797	NO	NO
FG0562	0.0178625	0.666607	NO	NO
FG0579	0.0558296	0.870676	NO	NO
FG0581	0.0110613	0.816749	NO	NO

## Sheet: Table S3_CRT.CN.PM_groups
pfcrt allele/pm2/3 Copy Number/pm2/3 allele	# of available progeny
M1M	49	Total:	84
M1K	9
M2K	14
M3K	6
M4K	3
M5K	3
K1M	9	Total:	20
K1K	3
K2K	7
K3K	1
		Grand Total:	104

## Sheet: Table S4_LocusComparison_LD
Locus Comparisons
Locus	Locus	MAL31/MAL31	MAL31/KH004	KH004/MAL31	KH004/KH004	Total	Fischers Exact p-value		x11	x12	x21	x22	p1	p2	q1	q2	D	Dmax	Dmin	D'	r^2
pfcrt	pm2/3	48	36	9	11	104	0.453968		0.461538	0.346154	0.0865385	0.105769	0.807692	0.192308	0.548077	0.451923	0.0188609	0.105399	-0.0869083	0.178947	0.00924652
pfcrt	pfkelch13	25	59	8	12	104	0.426956		0.240385	0.567308	0.0769231	0.115385	0.807692	0.192308	0.317308	0.682692	-0.0159024	0.0610207	-0.131287	0.121127	0.0075158
pfkelch13	pm2/3	20	37	13	34	104	0.526177		0.192308	0.355769	0.125	0.326923	0.548077	0.451923	0.317308	0.682692	0.0183987	0.143399	-0.173909	0.128304	0.00630901
pfcrt	pfmdr2	60	24	15	5	104	1		0.576923	0.230769	0.144231	0.0480769	0.807692	0.192308	0.721154	0.278846	-0.00554734	0.138683	-0.0536243	0.103448	0.000985222
pfcrt	arps10	64	20	20	0	104	0.0113002		0.615385	0.192308	0.192308	0	0.807692	0.192308	0.807692	0.192308	-0.0369822	0.155325	-0.0369822	1	0.0566893
pfcrt	pfatg18	41	43	7	13	104	0.323168		0.394231	0.413462	0.0673077	0.125	0.807692	0.192308	0.461538	0.538462	0.0214497	0.0887574	-0.10355	0.241667	0.0119189
pfcrt	PF3D7_0934100	48	36	12	8	104	1		0.461538	0.346154	0.115385	0.0769231	0.807692	0.192308	0.576923	0.423077	-0.00443787	0.110947	-0.0813609	0.0545455	0.000519481
pfcrt	PF3D7_0934700	48	36	12	8	104	1		0.461538	0.346154	0.115385	0.0769231	0.807692	0.192308	0.576923	0.423077	-0.00443787	0.110947	-0.0813609	0.0545455	0.000519481
Locus to PM Copy Number Comparisons
Both PM alleles
			PMCN										PMCN
k13	1	2	3	4	5		p-value = 0.07887			pfcrt	1	2	3	4	5		p-value = 0.4305
Mal31	28	5	0	0	0					Mal31	58	14	6	3	3
KH004	42	16	7	3	3					KH004	12	7	1	0	0
	PMCN										PMCN
k13	1	Multiple		p-value = 0.0128						pfcrt	1	Multiple		p-value = 0.4394
Mal31	28	5								Mal31	58	26
KH004	42	29								KH004	12	8
			PMCN	Only KH004 allele									PMCN	Only KH004 allele
k13	1	2	3	4	5		p-value = 0.03867			pfcrt	1	2	3	4	5		p-value = 0.6881
Mal31	7	5	0	0	0					Mal31	9	14	6	3	3
KH004	5	16	7	3	3					KH004	3	7	1	0	0
	PMCN	Only KH004 allele									PMCN	Only KH004 allele
k13	1	Multiple		p-value = 0.006288						pfcrt	1	Multiple		p-value = 1.0
Mal31	7	5								Mal31	9	26
KH004	5	29								KH004	3	8

## Sheet: Table S5_Progeny_Phenotypes
Progeny	Fitness_Elo	Fitness	PSA	AUC	LIMITED.POINT.IC50
KH004-2-019-H9/	1908.67	As fit as KH004	2.86541	223.947	9.9996
Mal31/	340.294	As fit as Mal3Less fit than Mal31	33.1885	135.85	3.68892
FG0007			22.8691
FG0012			27.71
FG0013		Between both parents	27.4951	138.9	5.3205
FG0023	1498.63	Between both parents	35.266	130.767	4.59433
FG0029			29.7193	143.633	3.19633
FG0032		As fit as KH004	54.7516	155.05	4.871
FG0058		As fit as KH004	51.6589	132.35	4.3095
FG0062			20.0304
FG0063	622.824	Between both parents		166.067	5.69667
FG0065		Between both parents	24.3673	128.92	4.682
FG0066				123.8	4.001
FG0083		As fit as Mal3Less fit than Mal31	39.2515	151.3	4.2985
FG0087			35.3216
FG0123	694.98	Between both parents	47.3724	126.934	3.544
FG0128		Between both parents	10.611	140.5	5.773
FG0131	1116.75	Between both parents	55.9229	127.76	4.9226
FG0132	1135.18	Between both parents	40.2409	145.333	5.98867
FG0146		As fit as KH004	29.3063	133.2	3.78933
FG0156		Between both parents	50.6869	111.25	3.0355
FG0158	412.627	As fit as Mal3Less fit than Mal31	36.9542	155.367	5.89867
FG0170		Less fit than Mal31	26.1754	154.833	4.52133
FG0177		Between both parents		138.5	5.272
FG0182	775.686	Between both parents	35.346	142.633	5.32367
FG0183		Between both parents	5.10726	183.933	4.40567
FG0184		Between both parents		113.5	3.3
FG0186	594.725	As fit as Mal3Less fit than Mal31	18.5605	146.467	5.15233
FG0191	1246.06		24.6986	153.1	6.46833
FG0198	617.431	Between both parents	24.6511	157.85	4.8065
FG0209		As fit as KH004	55.0642	159.7	6.658
FG0220		Between both parents	25.2345	111.15	2.615
FG0229		Between both parents	52.3643	129.85	4.2755
FG0252		Between both parents	31.0469	141.467	2.757
FG0257			24.8437
FG0264			16.2955	151.8	6.198
FG0268		Between both parents	4.42104	199.05	7.81
FG0290			5.05821
FG0293	1129.43	Between both parents	28.5347	150.533	7.2
FG0295	1342.61	Between both parents	5.39114	190.633	7.687
FG0296		As fit as Mal3Less fit than Mal31		103.4	1.838
FG0309	1024.55	Between both parents	11.038	166.967	7.683
FG0350		Between both parents	45.3382	99.035	3.5055
FG0358	1434.47	Between both parents	3.51488	189.967	6.97767
FG0386		Between both parents	30.8254	119.687	4.21167
FG0447		Less fit than Mal31		128.4	2.799
FG0477			16.6845	149.5	4.57667
FG0478		More fit than KH004	50.9565	132.55	4.12
FG0491			43.5772	121.667	5.07167
FG0508	1400.71	Between both parents	32.5622	130.075	4.9125
FG0525	882.882	Between both parents	28.1	127.2	4.79275
FG0530			7.37591
FG0531			18.395	130.4	4.9815
FG0563		Between both parents	33.9292	114.1	4.09867
FG0565		Between both parents		88.51	2.065
FG0590	461.196	As fit as Mal3Less fit than Mal31	3.13066	171.233	8.14067
FG0593	1198.41	Between both parents	28.8474	126.067	4.21067

## Sheet: Table S6 QTL_genes_res_pheno
PSA							AUC							Limited Point IC50
Gene ID	Genomic Location(s)	Product Description	Coding SNP Differences Between Parental Lines				Gene ID	Genomic Location(s)	Product Description	Coding SNP Differences Between Parental Lines				Gene ID	Genomic Location(s)	Product Description	Coding SNP Differences Between Parental Lines
PF3D7_0707420	Pf3D7_07_v3: 383,172 - 383,519 (+)	nucleolar RNA snoR36					PF3D7_0705200	Pf3D7_07_v3: 255,871 - 260,931 (+)	conserved Plasmodium protein, unknown function	KH004: Thr717Ala (2149A>G); Mal31: His323Tyr (967C>T), Ile487Met (1461C>G), Cys623Ser (1868G>C), Tyr777His (2329T>C), Thr1027Ser (3079A>T)				PF3D7_0705200	Pf3D7_07_v3: 255,871 - 260,931 (+)	conserved Plasmodium protein, unknown function	KH004: Thr717Ala (2149A>G); Mal31: His323Tyr (967C>T), Ile487Met (1461C>G), Cys623Ser (1868G>C), Tyr777His (2329T>C), Thr1027Ser (3079A>T)
PF3D7_0707700	Pf3D7_07_v3: 356,174 - 360,641 (+)	E3 ubiquitin-protein ligase, putative	Mal31: Asn636Ser (1907A>G)				PF3D7_0705300	Pf3D7_07_v3: 261,340 - 264,630 (+)	origin recognition complex subunit 2	KH004: Ala101Thr (301G>A); Mal31: Ala101Thr (301G>A)				PF3D7_0705300	Pf3D7_07_v3: 261,340 - 264,630 (+)	origin recognition complex subunit 2	KH004: Ala101Thr (301G>A); Mal31: Ala101Thr (301G>A)
PF3D7_0707800	Pf3D7_07_v3: 360,813 - 365,795 (+)	RAP protein, putative					PF3D7_0705400	Pf3D7_07_v3: 264,682 - 267,876 (-)	DNA replication licensing factor MCM7					PF3D7_0705400	Pf3D7_07_v3: 264,682 - 267,876 (-)	DNA replication licensing factor MCM7
PF3D7_0707900	Pf3D7_07_v3: 366,092 - 368,080 (+)	ribosomal protein S8e, putative					PF3D7_0705500	Pf3D7_07_v3: 269,635 - 280,332 (-)	inositol-phosphate phosphatase, putative	KH004: His2584Tyr (7750C>T), Asp1732Glu (5196T>A), Met443Ile (1329G>A); Mal31: Gly2120Arg (6358G>C)				PF3D7_0705500	Pf3D7_07_v3: 269,635 - 280,332 (-)	inositol-phosphate phosphatase, putative	KH004: His2584Tyr (7750C>T), Asp1732Glu (5196T>A), Met443Ile (1329G>A); Mal31: Gly2120Arg (6358G>C)
PF3D7_0708000	Pf3D7_07_v3: 368,274 - 372,081 (+)	cytoskeleton associated protein, putative					PF3D7_0705600	Pf3D7_07_v3: 280,570 - 284,888 (-)	RNA helicase, putative	Mal31: Val49Ala (146T>C)				PF3D7_0705600	Pf3D7_07_v3: 280,570 - 284,888 (-)	RNA helicase, putative	Mal31: Val49Ala (146T>C)
PF3D7_0708100	Pf3D7_07_v3: 372,302 - 373,569 (-)	DNA-directed RNA polymerases I, II, and III subunit RPABC5, putative					PF3D7_0705700	Pf3D7_07_v3: 285,012 - 286,963 (-)	40S ribosomal protein S29, putative					PF3D7_0705700	Pf3D7_07_v3: 285,012 - 286,963 (-)	40S ribosomal protein S29, putative
PF3D7_0708200	Pf3D7_07_v3: 374,243 - 377,393 (-)	conserved Plasmodium protein, unknown function	Mal31: Thr324Ile (971C>T), His323Gln (969T>A)				PF3D7_0705800	Pf3D7_07_v3: 287,597 - 289,088 (-)	cysteine-rich secretory protein					PF3D7_0705800	Pf3D7_07_v3: 287,597 - 289,088 (-)	cysteine-rich secretory protein
PF3D7_0708300	Pf3D7_07_v3: 377,674 - 379,642 (+)	EKC/KEOPS complex subunit BUD32					PF3D7_0705900	Pf3D7_07_v3: 289,460 - 291,545 (-)	ATP synthase subunit C, putative					PF3D7_0705900	Pf3D7_07_v3: 289,460 - 291,545 (-)	ATP synthase subunit C, putative
PF3D7_0708400	Pf3D7_07_v3: 380,449 - 385,546 (+)	heat shock protein 90					PF3D7_0706000	Pf3D7_07_v3: 292,228 - 297,493 (+)	importin-7, putative	KH004: Lys1135Asn (3405A>T)				PF3D7_0706000	Pf3D7_07_v3: 292,228 - 297,493 (+)	importin-7, putative	KH004: Lys1135Asn (3405A>T)
PF3D7_0708500	Pf3D7_07_v3: 385,186 - 388,646 (-)	heat shock protein 86 family protein	KH004: Asp801Asn (2401G>A)				PF3D7_0706100	Pf3D7_07_v3: 297,233 - 303,776 (-)	EF hand domain-containing protein, putative	KH004: Ser1333Arg (3997A>C), His1285Tyr (3853C>T), Ter933Leuext*? (2798A>T); Mal31: Ter638Glyext*? (1912T>G), Leu6Ser (17T>C)				PF3D7_0706100	Pf3D7_07_v3: 297,233 - 303,776 (-)	EF hand domain-containing protein, putative	KH004: Ser1333Arg (3997A>C), His1285Tyr (3853C>T), Ter933Leuext*? (2798A>T); Mal31: Ter638Glyext*? (1912T>G), Leu6Ser (17T>C)
PF3D7_0708600	Pf3D7_07_v3: 389,473 - 390,365 (-)	inner membrane complex protein 1d, putative					PF3D7_0706200	Pf3D7_07_v3: 303,964 - 305,242 (+)	conserved protein, unknown function					PF3D7_0706200	Pf3D7_07_v3: 303,964 - 305,242 (+)	conserved protein, unknown function
PF3D7_0708700	Pf3D7_07_v3: 390,832 - 392,770 (-)	cytochrome c oxidase subunit 4, putative					PF3D7_0706300	Pf3D7_07_v3: 305,264 - 306,466 (+)	apicomplexan kinetochore protein 11, putative					PF3D7_0706300	Pf3D7_07_v3: 305,264 - 306,466 (+)	apicomplexan kinetochore protein 11, putative
PF3D7_0708800	Pf3D7_07_v3: 393,813 - 399,112 (+)	heat shock protein 110	Mal31: Gln849Glu (2545C>G)				PF3D7_0706400	Pf3D7_07_v3: 306,475 - 308,427 (-)	60S ribosomal protein L37					PF3D7_0706400	Pf3D7_07_v3: 306,475 - 308,427 (-)	60S ribosomal protein L37
PF3D7_0708900	Pf3D7_07_v3: 398,963 - 400,872 (-)	protein SCO1, putative	Mal31: His136Tyr (406C>T)				PF3D7_0706500	Pf3D7_07_v3: 309,725 - 316,861 (-)	conserved Plasmodium protein, unknown function	KH004: Asn1364Lys (4092T>G), Asn436Ser (1307A>G); Mal31: Leu1592His (4775T>A)				PF3D7_0706500	Pf3D7_07_v3: 309,725 - 316,861 (-)	conserved Plasmodium protein, unknown function	KH004: Asn1364Lys (4092T>G), Asn436Ser (1307A>G); Mal31: Leu1592His (4775T>A)
PF3D7_0709000	Pf3D7_07_v3: 402,385 - 406,341 (+)	chloroquine resistance transporter	KH004: Lys76Thr (227A>C), Ala220Ser (658G>T), Gln271Glu (811C>G), Asn326Ser (977A>G), Ile356Thr (1067T>C), Gly367Cys (1099G>T), Arg371Ile (1112G>T)				PF3D7_0706600	Pf3D7_07_v3: 319,757 - 322,639 (+)	conserved Plasmodium protein, unknown function					PF3D7_0706600	Pf3D7_07_v3: 319,757 - 322,639 (+)	conserved Plasmodium protein, unknown function
PF3D7_0709050	Pf3D7_07_v3: 406,820 - 407,448 (-)	small nucleolar RNA					PF3D7_0706700	Pf3D7_07_v3: 322,907 - 325,528 (+)	DNA mismatch repair protein MSH2, putative	Mal31: Val594Ile (1780G>A)				PF3D7_0706700	Pf3D7_07_v3: 322,907 - 325,528 (+)	DNA mismatch repair protein MSH2, putative	Mal31: Val594Ile (1780G>A)
PF3D7_0709100	Pf3D7_07_v3: 407,818 - 412,040 (+)	Cg1 protein	KH004: Asn608Asp (1822A>G), Thr732Arg (2195C>G), Ser740Pro (2218T>C), Lys1121Asn (3363A>C), Asn1122Asp (3364A>G), Glu1128Val (3383A>T), Glu1128Asp (3384A>T); Mal31: Pro640Ala (1918C>G) Pro694Ser (2080C>T), Thr696Arg (2087C>G)				PF3D7_0706800	Pf3D7_07_v3: 326,072 - 326,144 (+)	tRNA Threonine					PF3D7_0706800	Pf3D7_07_v3: 326,072 - 326,144 (+)	tRNA Threonine
PF3D7_0709200	Pf3D7_07_v3: 412,092 - 413,161 (-)	glutaredoxin-like protein					PF3D7_0706900	Pf3D7_07_v3: 326,726 - 326,797 (-)	tRNA Histidine					PF3D7_0706900	Pf3D7_07_v3: 326,726 - 326,797 (-)	tRNA Histidine
PF3D7_0709300	Pf3D7_07_v3: 413,560 - 422,436 (-)	mediator of RNA polymerase II transcription subunit 14, putative	KH004: Val2369Met (7105G>A), Asp2205Asn (6613G>A), His2169Tyr (6505C>T), Asn2167Ser (6500A>G), His1712Leu (5135A>T), Tyr716Phe (2147A>T), Ile355Ser (1064T>G), Ser349Ile (1046G>T), Val161Glu (482T>A); Mal31: Asp1988Glu (5964T>A), Val1464Phe (4390G>T), Tyr814Asn (2440T>A), Asn713His (2137A>C), Thr924Arg (2771C>G), Ile700Arg (2099T>G), Met404Val (1210A>G), Tyr403Asn (1207T>A), Val383Met (1147G>A), M…				PF3D7_0707000	Pf3D7_07_v3: 327,865 - 327,937 (+)	tRNA Lysine					PF3D7_0707000	Pf3D7_07_v3: 327,865 - 327,937 (+)	tRNA Lysine
PF3D7_0709400	Pf3D7_07_v3: 422,674 - 427,278 (-)	Cg7 protein					PF3D7_0707100	Pf3D7_07_v3: 329,012 - 329,084 (-)	tRNA Lysine					PF3D7_0707100	Pf3D7_07_v3: 329,012 - 329,084 (-)	tRNA Lysine
PF3D7_0709500	Pf3D7_07_v3: 427,513 - 429,738 (+)	nucleic acid-binding protein, putative					PF3D7_0707200	Pf3D7_07_v3: 329,719 - 336,587 (-)	conserved Plasmodium protein, unknown function	KH004: Asp985Gly (2954A>G), His983Asp (2947C>G), His983Asp (2947C>G), Cys982Ser (2944T>A), Phe973Leu (2919T>A), Ile942Met (2826T>G); Mal31: Ile1019Asn (3056T>A)				PF3D7_0707200	Pf3D7_07_v3: 329,719 - 336,587 (-)	conserved Plasmodium protein, unknown function	KH004: Asp985Gly (2954A>G), His983Asp (2947C>G), His983Asp (2947C>G), Cys982Ser (2944T>A), Phe973Leu (2919T>A), Ile942Met (2826T>G); Mal31: Ile1019Asn (3056T>A)
PF3D7_0709600	Pf3D7_07_v3: 429,537 - 433,997 (-)	ribonucleases P/MRP protein subunit POP1, putative	KH004: Lys325Asn (975A>T); Mal31: Lys1033Arg (3098A>G), Asn669Tyr (2005A>T), Glu277Asp (831G>T)				PF3D7_0707300	Pf3D7_07_v3: 337,720 - 343,059 (+)	rhoptry-associated membrane antigen	KH004: Lys272Glu (814A>G), Met326Ile (978G>C)				PF3D7_0707300	Pf3D7_07_v3: 337,720 - 343,059 (+)	rhoptry-associated membrane antigen	KH004: Lys272Glu (814A>G), Met326Ile (978G>C)
PF3D7_0709700	Pf3D7_07_v3: 434,748 - 436,518 (-)	prodrug activation and resistance esterase					PF3D7_0707400	Pf3D7_07_v3: 343,620 - 346,688 (+)	ATPase family AAA domain-containing protein 3A, putative					PF3D7_0707400	Pf3D7_07_v3: 343,620 - 346,688 (+)	ATPase family AAA domain-containing protein 3A, putative
PF3D7_0709800	Pf3D7_07_v3: 437,183 - 438,431 (+)	protein BRAWNIN, putative					PF3D7_0707420	Pf3D7_07_v3: 383,172 - 383,519 (+)	nucleolar RNA snoR36					PF3D7_0707420	Pf3D7_07_v3: 383,172 - 383,519 (+)	nucleolar RNA snoR36
PF3D7_0709900	Pf3D7_07_v3: 438,115 - 445,951 (-)	hydrolase, putative	KH004: Thr2195Ile (6584C>T), Cys223Arg (667T>C)				PF3D7_0707500	Pf3D7_07_v3: 347,664 - 353,625 (+)	conserved Plasmodium protein, unknown function	Mal31: Met623Ile (1869G>A)				PF3D7_0707500	Pf3D7_07_v3: 347,664 - 353,625 (+)	conserved Plasmodium protein, unknown function	Mal31: Met623Ile (1869G>A)
PF3D7_0710000	Pf3D7_07_v3: 447,209 - 458,876 (-)	Sfi1-like protein SLP	KH004: Thr2581Ile (7742C>T), Leu2542Phe (7626A>T), Ile2541Leu (7621A>T), Asp2508Val (7523A>T), Tyr2433His (7297T>C), Lys1891Asn (5673A>C), Asp1879Gly (5636A>G), Glu1517Gln (4549G>C), Ala971Val (2912C>T), Asn607Ser (1820A>G); Mal31: Asp3075Glu (9225C>G), Ile1960Leu (5878A>T), Tyr1780Asn (5338T>A), Ser1661Leu (4982C>T), Thr1656Lys (4967C>A), Leu1640Ile (4918T>A), Gln1508Glu (4522C>G)				PF3D7_0707600	Pf3D7_07_v3: 353,757 - 355,465 (+)	mediator of RNA polymerase II transcription subunit 10, putative					PF3D7_0707600	Pf3D7_07_v3: 353,757 - 355,465 (+)	mediator of RNA polymerase II transcription subunit 10, putative
PF3D7_0710100	Pf3D7_07_v3: 459,688 - 461,959 (+)	conserved protein, unknown function	KH004: Gln296Lys (886C>A), Met361Ile (1083G>A), Thr362Ala (1084A>G); Mal31: Ala448Val (1343C>T)				PF3D7_0707700	Pf3D7_07_v3: 356,174 - 360,641 (+)	E3 ubiquitin-protein ligase, putative	Mal31: Asn636Ser (1907A>G)				PF3D7_0707700	Pf3D7_07_v3: 356,174 - 360,641 (+)	E3 ubiquitin-protein ligase, putative	Mal31: Asn636Ser (1907A>G)
PF3D7_0710200	Pf3D7_07_v3: 462,183 - 472,293 (+)	conserved Plasmodium protein, unknown function	KH004: His983Asn (2947C>A), Phe988Tyr (2963T>A), Thr992Ile (2975C>T), Asn1000His (2998A>C), Gln1001Pro (3002A>C), Gly1002Asp (3005G>A), Glu1006Lys (3016G>A), Ser1007Cys (3020C>G), Asp1010Gly (3029A>G), Ser1019Gly (3055A>G), Val1247Ile (3739G>A), Met1340Leu (4018A>T), Met1340Ile (4020G>T), Asn2082Ser (6245A>G), Asn2082Lys (6246C>A), Gln2085Glu (6253C>G), Leu2106Ile (6316T>A), Asn2117Ser (6350A>G),…				PF3D7_0707800	Pf3D7_07_v3: 360,813 - 365,795 (+)	RAP protein, putative					PF3D7_0707800	Pf3D7_07_v3: 360,813 - 365,795 (+)	RAP protein, putative
PF3D7_0710300	Pf3D7_07_v3: 472,306 - 474,069 (-)	conserved protein, unknown function					PF3D7_0707900	Pf3D7_07_v3: 366,092 - 368,080 (+)	ribosomal protein S8e, putative					PF3D7_0707900	Pf3D7_07_v3: 366,092 - 368,080 (+)	ribosomal protein S8e, putative
PF3D7_0710400	Pf3D7_07_v3: 474,350 - 475,968 (+)	DNA repair protein RAD14, putative	KH004: Asp318Glu (954T>A)				PF3D7_0708000	Pf3D7_07_v3: 368,274 - 372,081 (+)	cytoskeleton associated protein, putative					PF3D7_0708000	Pf3D7_07_v3: 368,274 - 372,081 (+)	cytoskeleton associated protein, putative
PF3D7_0710500	Pf3D7_07_v3: 475,796 - 477,592 (-)	conserved protein, unknown function	KH004: Val43Ile (127G>A)				PF3D7_0708100	Pf3D7_07_v3: 372,302 - 373,569 (-)	DNA-directed RNA polymerases I, II, and III subunit RPABC5, putative					PF3D7_0708100	Pf3D7_07_v3: 372,302 - 373,569 (-)	DNA-directed RNA polymerases I, II, and III subunit RPABC5, putative
PF3D7_0710600	Pf3D7_07_v3: 478,345 - 479,945 (-)	60S ribosomal protein L34					PF3D7_0708200	Pf3D7_07_v3: 374,243 - 377,393 (-)	conserved Plasmodium protein, unknown function	Mal31: Thr324Ile (971C>T), His323Gln (969T>A)				PF3D7_0708200	Pf3D7_07_v3: 374,243 - 377,393 (-)	conserved Plasmodium protein, unknown function	Mal31: Thr324Ile (971C>T), His323Gln (969T>A)
PF3D7_0710700	Pf3D7_07_v3: 480,710 - 482,347 (-)	conserved Plasmodium protein, unknown function	KH004: Ser41Leu (122C>T)				PF3D7_0708300	Pf3D7_07_v3: 377,674 - 379,642 (+)	EKC/KEOPS complex subunit BUD32					PF3D7_0708300	Pf3D7_07_v3: 377,674 - 379,642 (+)	EKC/KEOPS complex subunit BUD32
PF3D7_0710800	Pf3D7_07_v3: 482,351 - 484,169 (-)	protein transport protein USE1, putative					PF3D7_0708400	Pf3D7_07_v3: 380,449 - 385,546 (+)	heat shock protein 90					PF3D7_0708400	Pf3D7_07_v3: 380,449 - 385,546 (+)	heat shock protein 90
PF3D7_0710900	Pf3D7_07_v3: 484,253 - 486,321 (+)	50S ribosomal protein L1, mitochondrial, putative	KH004: Tyr270Ser (809A>C)				PF3D7_0708500	Pf3D7_07_v3: 385,186 - 388,646 (-)	heat shock protein 86 family protein	KH004: Asp801Asn (2401G>A)				PF3D7_0708500	Pf3D7_07_v3: 385,186 - 388,646 (-)	heat shock protein 86 family protein	KH004: Asp801Asn (2401G>A)
PF3D7_0711000	Pf3D7_07_v3: 486,497 - 491,719 (-)	AAA family ATPase, CDC48 subfamily	Mal31: Asp834Asn (2500G>A), Asn285Tyr (853A>T)				PF3D7_0708600	Pf3D7_07_v3: 389,473 - 390,365 (-)	inner membrane complex protein 1d, putative					PF3D7_0708600	Pf3D7_07_v3: 389,473 - 390,365 (-)	inner membrane complex protein 1d, putative
PF3D7_0711100	Pf3D7_07_v3: 491,933 - 494,421 (-)	conserved protein, unknown function					PF3D7_0708700	Pf3D7_07_v3: 390,832 - 392,770 (-)	cytochrome c oxidase subunit 4, putative					PF3D7_0708700	Pf3D7_07_v3: 390,832 - 392,770 (-)	cytochrome c oxidase subunit 4, putative
PF3D7_0711200	Pf3D7_07_v3: 494,948 - 498,596 (+)	conserved Plasmodium protein, unknown function	Mal31: Gly534Val (1601G>T), Asn659His (1975A>C), His722Asp (2164C>G), His722Gln (2166T>A)				PF3D7_0708800	Pf3D7_07_v3: 393,813 - 399,112 (+)	heat shock protein 110	Mal31: Gln849Glu (2545C>G)				PF3D7_0708800	Pf3D7_07_v3: 393,813 - 399,112 (+)	heat shock protein 110	Mal31: Gln849Glu (2545C>G)
PF3D7_0711300	Pf3D7_07_v3: 499,135 - 500,245 (+)	conserved Plasmodium protein, unknown function					PF3D7_0708900	Pf3D7_07_v3: 398,963 - 400,872 (-)	protein SCO1, putative	Mal31: His136Tyr (406C>T)				PF3D7_0708900	Pf3D7_07_v3: 398,963 - 400,872 (-)	protein SCO1, putative	Mal31: His136Tyr (406C>T)
PF3D7_0711400	Pf3D7_07_v3: 500,019 - 503,352 (-)	histone deacetylase complex subunit SAP18, putative	KH004: Arg3Ser (9A>T); Mal31: Pro513His/c.1538C>A), Ser142Asn (425G>A), Ile129Met (387C>G)				PF3D7_0709000	Pf3D7_07_v3: 402,385 - 406,341 (+)	chloroquine resistance transporter	KH004: Lys76Thr (227A>C), Ala220Ser (658G>T), Gln271Glu (811C>G), Asn326Ser (977A>G), Ile356Thr (1067T>C), Gly367Cys (1099G>T), Arg371Ile (1112G>T)				PF3D7_0709000	Pf3D7_07_v3: 402,385 - 406,341 (+)	chloroquine resistance transporter	KH004: Lys76Thr (227A>C), Ala220Ser (658G>T), Gln271Glu (811C>G), Asn326Ser (977A>G), Ile356Thr (1067T>C), Gly367Cys (1099G>T), Arg371Ile (1112G>T)
PF3D7_0711500	Pf3D7_07_v3: 504,540 - 507,864 (+)	regulator of chromosome condensation, putative	KH004: Ser78Thr (232T>A); Mal31: Arg502Lys (1505G>A)				PF3D7_0709050	Pf3D7_07_v3: 406,820 - 407,448 (-)	small nucleolar RNA					PF3D7_0709050	Pf3D7_07_v3: 406,820 - 407,448 (-)	small nucleolar RNA
PF3D7_0711600	Pf3D7_07_v3: 508,474 - 508,608 (+)	Plasmodium RNA of unknown function RUF6					PF3D7_0709100	Pf3D7_07_v3: 407,818 - 412,040 (+)	Cg1 protein	KH004: Asn608Asp (1822A>G), Thr732Arg (2195C>G), Ser740Pro (2218T>C), Lys1121Asn (3363A>C), Asn1122Asp (3364A>G), Glu1128Val (3383A>T), Glu1128Asp (3384A>T); Mal31: Pro640Ala (1918C>G) Pro694Ser (2080C>T), Thr696Arg (2087C>G)				PF3D7_0709100	Pf3D7_07_v3: 407,818 - 412,040 (+)	Cg1 protein	KH004: Asn608Asp (1822A>G), Thr732Arg (2195C>G), Ser740Pro (2218T>C), Lys1121Asn (3363A>C), Asn1122Asp (3364A>G), Glu1128Val (3383A>T), Glu1128Asp (3384A>T); Mal31: Pro640Ala (1918C>G) Pro694Ser (2080C>T), Thr696Arg (2087C>G)
PF3D7_0711700	Pf3D7_07_v3: 511,950 - 519,425 (-)	erythrocyte membrane protein 1, PfEMP1					PF3D7_0709200	Pf3D7_07_v3: 412,092 - 413,161 (-)	glutaredoxin-like protein					PF3D7_0709200	Pf3D7_07_v3: 412,092 - 413,161 (-)	glutaredoxin-like protein
PF3D7_0711800	Pf3D7_07_v3: 523,147 - 523,281 (+)	Plasmodium RNA of unknown function RUF6					PF3D7_0709300	Pf3D7_07_v3: 413,560 - 422,436 (-)	mediator of RNA polymerase II transcription subunit 14, putative	KH004: Val2369Met (7105G>A), Asp2205Asn (6613G>A), His2169Tyr (6505C>T), Asn2167Ser (6500A>G), His1712Leu (5135A>T), Tyr716Phe (2147A>T), Ile355Ser (1064T>G), Ser349Ile (1046G>T), Val161Glu (482T>A); Mal31: Asp1988Glu (5964T>A), Val1464Phe (4390G>T), Tyr814Asn (2440T>A), Asn713His (2137A>C), Thr924Arg (2771C>G), Ile700Arg (2099T>G), Met404Val (1210A>G), Tyr403Asn (1207T>A), Val383Met (1147G>A), M…				PF3D7_0709300	Pf3D7_07_v3: 413,560 - 422,436 (-)	mediator of RNA polymerase II transcription subunit 14, putative	KH004: Val2369Met (7105G>A), Asp2205Asn (6613G>A), His2169Tyr (6505C>T), Asn2167Ser (6500A>G), His1712Leu (5135A>T), Tyr716Phe (2147A>T), Ile355Ser (1064T>G), Ser349Ile (1046G>T), Val161Glu (482T>A); Mal31: Asp1988Glu (5964T>A), Val1464Phe (4390G>T), Tyr814Asn (2440T>A), Asn713His (2137A>C), Thr924Arg (2771C>G), Ile700Arg (2099T>G), Met404Val (1210A>G), Tyr403Asn (1207T>A), Val383Met (1147G>A), M…
PF3D7_0711900	Pf3D7_07_v3: 525,063 - 526,320 (-)	rifin, pseudogene					PF3D7_0709400	Pf3D7_07_v3: 422,674 - 427,278 (-)	Cg7 protein					PF3D7_0709400	Pf3D7_07_v3: 422,674 - 427,278 (-)	Cg7 protein
PF3D7_0712000	Pf3D7_07_v3: 527,338 - 535,131 (-)	erythrocyte membrane protein 1, PfEMP1					PF3D7_0709500	Pf3D7_07_v3: 427,513 - 429,738 (+)	nucleic acid-binding protein, putative					PF3D7_0709500	Pf3D7_07_v3: 427,513 - 429,738 (+)	nucleic acid-binding protein, putative
PF3D7_0712100	Pf3D7_07_v3: 538,520 - 538,654 (+)	Plasmodium RNA of unknown function RUF6					PF3D7_0709600	Pf3D7_07_v3: 429,537 - 433,997 (-)	ribonucleases P/MRP protein subunit POP1, putative	KH004: Lys325Asn (975A>T); Mal31: Lys1033Arg (3098A>G), Asn669Tyr (2005A>T), Glu277Asp (831G>T)				PF3D7_0709600	Pf3D7_07_v3: 429,537 - 433,997 (-)	ribonucleases P/MRP protein subunit POP1, putative	KH004: Lys325Asn (975A>T); Mal31: Lys1033Arg (3098A>G), Asn669Tyr (2005A>T), Glu277Asp (831G>T)
PF3D7_0712200	Pf3D7_07_v3: 540,343 - 541,541 (-)	rifin, pseudogene					PF3D7_0709700	Pf3D7_07_v3: 434,748 - 436,518 (-)	prodrug activation and resistance esterase					PF3D7_0709700	Pf3D7_07_v3: 434,748 - 436,518 (-)	prodrug activation and resistance esterase
PF3D7_0712300	Pf3D7_07_v3: 542,906 - 550,520 (-)	erythrocyte membrane protein 1, PfEMP1					PF3D7_0709800	Pf3D7_07_v3: 437,183 - 438,431 (+)	protein BRAWNIN, putative					PF3D7_0709800	Pf3D7_07_v3: 437,183 - 438,431 (+)	protein BRAWNIN, putative
PF3D7_0712400	Pf3D7_07_v3: 552,158 - 559,078 (-)	erythrocyte membrane protein 1, PfEMP1					PF3D7_0709900	Pf3D7_07_v3: 438,115 - 445,951 (-)	hydrolase, putative	KH004: Thr2195Ile (6584C>T), Cys223Arg (667T>C)				PF3D7_0709900	Pf3D7_07_v3: 438,115 - 445,951 (-)	hydrolase, putative	KH004: Thr2195Ile (6584C>T), Cys223Arg (667T>C)
PF3D7_0712500	Pf3D7_07_v3: 562,906 - 564,160 (-)	rifin, pseudogene					PF3D7_0710000	Pf3D7_07_v3: 447,209 - 458,876 (-)	Sfi1-like protein SLP	KH004: Thr2581Ile (7742C>T), Leu2542Phe (7626A>T), Ile2541Leu (7621A>T), Asp2508Val (7523A>T), Tyr2433His (7297T>C), Lys1891Asn (5673A>C), Asp1879Gly (5636A>G), Glu1517Gln (4549G>C), Ala971Val (2912C>T), Asn607Ser (1820A>G); Mal31: Asp3075Glu (9225C>G), Ile1960Leu (5878A>T), Tyr1780Asn (5338T>A), Ser1661Leu (4982C>T), Thr1656Lys (4967C>A), Leu1640Ile (4918T>A), Gln1508Glu (4522C>G)				PF3D7_0710000	Pf3D7_07_v3: 447,209 - 458,876 (-)	Sfi1-like protein SLP	KH004: Thr2581Ile (7742C>T), Leu2542Phe (7626A>T), Ile2541Leu (7621A>T), Asp2508Val (7523A>T), Tyr2433His (7297T>C), Lys1891Asn (5673A>C), Asp1879Gly (5636A>G), Glu1517Gln (4549G>C), Ala971Val (2912C>T), Asn607Ser (1820A>G); Mal31: Asp3075Glu (9225C>G), Ile1960Leu (5878A>T), Tyr1780Asn (5338T>A), Ser1661Leu (4982C>T), Thr1656Lys (4967C>A), Leu1640Ile (4918T>A), Gln1508Glu (4522C>G)
PF3D7_0712600	Pf3D7_07_v3: 566,726 - 574,308 (-)	erythrocyte membrane protein 1, PfEMP1					PF3D7_0710100	Pf3D7_07_v3: 459,688 - 461,959 (+)	conserved protein, unknown function	KH004: Gln296Lys (886C>A), Met361Ile (1083G>A), Thr362Ala (1084A>G); Mal31: Ala448Val (1343C>T)				PF3D7_0710100	Pf3D7_07_v3: 459,688 - 461,959 (+)	conserved protein, unknown function	KH004: Gln296Lys (886C>A), Met361Ile (1083G>A), Thr362Ala (1084A>G); Mal31: Ala448Val (1343C>T)
PF3D7_0712700	Pf3D7_07_v3: 577,945 - 578,079 (+)	Plasmodium RNA of unknown function RUF6					PF3D7_0710200	Pf3D7_07_v3: 462,183 - 472,293 (+)	conserved Plasmodium protein, unknown function	KH004: His983Asn (2947C>A), Phe988Tyr (2963T>A), Thr992Ile (2975C>T), Asn1000His (2998A>C), Gln1001Pro (3002A>C), Gly1002Asp (3005G>A), Glu1006Lys (3016G>A), Ser1007Cys (3020C>G), Asp1010Gly (3029A>G), Ser1019Gly (3055A>G), Val1247Ile (3739G>A), Met1340Leu (4018A>T), Met1340Ile (4020G>T), Asn2082Ser (6245A>G), Asn2082Lys (6246C>A), Gln2085Glu (6253C>G), Leu2106Ile (6316T>A), Asn2117Ser (6350A>G),…				PF3D7_0710200	Pf3D7_07_v3: 462,183 - 472,293 (+)	conserved Plasmodium protein, unknown function	KH004: His983Asn (2947C>A), Phe988Tyr (2963T>A), Thr992Ile (2975C>T), Asn1000His (2998A>C), Gln1001Pro (3002A>C), Gly1002Asp (3005G>A), Glu1006Lys (3016G>A), Ser1007Cys (3020C>G), Asp1010Gly (3029A>G), Ser1019Gly (3055A>G), Val1247Ile (3739G>A), Met1340Leu (4018A>T), Met1340Ile (4020G>T), Asn2082Ser (6245A>G), Asn2082Lys (6246C>A), Gln2085Glu (6253C>G), Leu2106Ile (6316T>A), Asn2117Ser (6350A>G),…
PF3D7_0712800	Pf3D7_07_v3: 581,386 - 588,923 (-)	erythrocyte membrane protein 1, PfEMP1					PF3D7_0710300	Pf3D7_07_v3: 472,306 - 474,069 (-)	conserved protein, unknown function					PF3D7_0710300	Pf3D7_07_v3: 472,306 - 474,069 (-)	conserved protein, unknown function
PF3D7_0712900	Pf3D7_07_v3: 590,326 - 597,733 (-)	erythrocyte membrane protein 1, PfEMP1					PF3D7_0710400	Pf3D7_07_v3: 474,350 - 475,968 (+)	DNA repair protein RAD14, putative	KH004: Asp318Glu (954T>A)				PF3D7_0710400	Pf3D7_07_v3: 474,350 - 475,968 (+)	DNA repair protein RAD14, putative	KH004: Asp318Glu (954T>A)
PF3D7_0713000	Pf3D7_07_v3: 602,141 - 603,381 (+)	rifin					PF3D7_0710500	Pf3D7_07_v3: 475,796 - 477,592 (-)	conserved protein, unknown function	KH004: Val43Ile (127G>A)				PF3D7_0710500	Pf3D7_07_v3: 475,796 - 477,592 (-)	conserved protein, unknown function	KH004: Val43Ile (127G>A)
PF3D7_0713100	Pf3D7_07_v3: 605,369 - 606,780 (+)	Pfmc-2TM Maurer's cleft two transmembrane protein	KH004: His36Gln (108T>A); Mal31: Ile167Met (501A>G)				PF3D7_0710600	Pf3D7_07_v3: 478,345 - 479,945 (-)	60S ribosomal protein L34					PF3D7_0710600	Pf3D7_07_v3: 478,345 - 479,945 (-)	60S ribosomal protein L34
PF3D7_0713200	Pf3D7_07_v3: 606,547 - 608,612 (-)	exported protein family 1	Mal31: Gly75Ser (223G>A), Asp73Glu (219T>A), Ala49Asp (146C>A), Met38Ile (114G>T)				PF3D7_0710700	Pf3D7_07_v3: 480,710 - 482,347 (-)	conserved Plasmodium protein, unknown function	KH004: Ser41Leu (122C>T)				PF3D7_0710700	Pf3D7_07_v3: 480,710 - 482,347 (-)	conserved Plasmodium protein, unknown function	KH004: Ser41Leu (122C>T)
PF3D7_0713300	Pf3D7_07_v3: 609,297 - 610,522 (+)	erythrocyte membrane protein 1 (PfEMP1), pseudogene	Mal31: Gly50Glu (149G>A), Val256Ile (766G>A)				PF3D7_0710800	Pf3D7_07_v3: 482,351 - 484,169 (-)	protein transport protein USE1, putative					PF3D7_0710800	Pf3D7_07_v3: 482,351 - 484,169 (-)	protein transport protein USE1, putative
PF3D7_0713400	Pf3D7_07_v3: 612,059 - 613,810 (+)	GPCR-like receptor SR25					PF3D7_0710900	Pf3D7_07_v3: 484,253 - 486,321 (+)	50S ribosomal protein L1, mitochondrial, putative	KH004: Tyr270Ser (809A>C)				PF3D7_0710900	Pf3D7_07_v3: 484,253 - 486,321 (+)	50S ribosomal protein L1, mitochondrial, putative	KH004: Tyr270Ser (809A>C)
PF3D7_0713500	Pf3D7_07_v3: 613,821 - 617,804 (+)	conserved Plasmodium protein, unknown function	Kh004: Val256Ile (766G>A), Asn639Asp (1915A>G); Mal31: Tyr129Cys (386A>G), Met130Val (388A>G), Ile152Leu (454A>T), Ile152Met (456A>G), Lys165Asn (495G>T), Asn599Asp (1795A>G), Ser692Asn (2075G>A)				PF3D7_0711000	Pf3D7_07_v3: 486,497 - 491,719 (-)	AAA family ATPase, CDC48 subfamily	Mal31: Asp834Asn (2500G>A), Asn285Tyr (853A>T)				PF3D7_0711000	Pf3D7_07_v3: 486,497 - 491,719 (-)	AAA family ATPase, CDC48 subfamily	Mal31: Asp834Asn (2500G>A), Asn285Tyr (853A>T)
PF3D7_0713600	Pf3D7_07_v3: 617,889 - 621,078 (+)	ribosomal protein S5, mitochondrial, putative	KH004: Ala103Val (308C>T), Leu105Met (313T>A), Phe489Cys (1466T>G)				PF3D7_0711100	Pf3D7_07_v3: 491,933 - 494,421 (-)	conserved protein, unknown function					PF3D7_0711100	Pf3D7_07_v3: 491,933 - 494,421 (-)	conserved protein, unknown function
PF3D7_0713700	Pf3D7_07_v3: 621,090 - 623,717 (-)	conserved Plasmodium protein, unknown function	KH004: Asn3508Ser (10523A>G), Asn3507Ser (10520A>G), Ile3447Met (10341A>G), Ala3144Glu (9431C>A), Gly3129Ser (9385G>A), Ser1182Ile (3545G>T); Mal31: Ile2240Leu (6718A>T), Asp1927Gly (5780A>G), Thr673Asn (2018C>A)				PF3D7_0711200	Pf3D7_07_v3: 494,948 - 498,596 (+)	conserved Plasmodium protein, unknown function	Mal31: Gly534Val (1601G>T), Asn659His (1975A>C), His722Asp (2164C>G), His722Gln (2166T>A)				PF3D7_0711200	Pf3D7_07_v3: 494,948 - 498,596 (+)	conserved Plasmodium protein, unknown function	Mal31: Gly534Val (1601G>T), Asn659His (1975A>C), His722Asp (2164C>G), His722Gln (2166T>A)
PF3D7_0713800	Pf3D7_07_v3: 623,870 - 625,625 (-)	negative elongation factor A, putative					PF3D7_0711300	Pf3D7_07_v3: 499,135 - 500,245 (+)	conserved Plasmodium protein, unknown function					PF3D7_0711300	Pf3D7_07_v3: 499,135 - 500,245 (+)	conserved Plasmodium protein, unknown function
PF3D7_0713900	Pf3D7_07_v3: 626,391 - 641,230 (-)	conserved Plasmodium protein, unknown function					PF3D7_0711400	Pf3D7_07_v3: 500,019 - 503,352 (-)	histone deacetylase complex subunit SAP18, putative	KH004: Arg3Ser (9A>T); Mal31: Pro513His/c.1538C>A), Ser142Asn (425G>A), Ile129Met (387C>G)				PF3D7_0711400	Pf3D7_07_v3: 500,019 - 503,352 (-)	histone deacetylase complex subunit SAP18, putative	KH004: Arg3Ser (9A>T); Mal31: Pro513His/c.1538C>A), Ser142Asn (425G>A), Ile129Met (387C>G)
PF3D7_0714000	Pf3D7_07_v3: 642,200 - 643,997 (-)	histone H2B variant					PF3D7_0711500	Pf3D7_07_v3: 504,540 - 507,864 (+)	regulator of chromosome condensation, putative	KH004: Ser78Thr (232T>A); Mal31: Arg502Lys (1505G>A)				PF3D7_0711500	Pf3D7_07_v3: 504,540 - 507,864 (+)	regulator of chromosome condensation, putative	KH004: Ser78Thr (232T>A); Mal31: Arg502Lys (1505G>A)
PF3D7_0714100	Pf3D7_07_v3: 646,719 - 648,767 (-)	MAATS1 domain-containing protein, putative					PF3D7_0711600	Pf3D7_07_v3: 508,474 - 508,608 (+)	Plasmodium RNA of unknown function RUF6					PF3D7_0711600	Pf3D7_07_v3: 508,474 - 508,608 (+)	Plasmodium RNA of unknown function RUF6
PF3D7_0714200	Pf3D7_07_v3: 650,460 - 655,136 (+)	conserved Plasmodium protein, unknown function	KH004: Lys852Asn (2556A>C), Gly854Cys (2560G>T), .Gly860Cys (2578G>T), Lys864Asn (2592A>C), Asn870Lys (2610C>A), Cys872Gly (2614T>G)				PF3D7_0711700	Pf3D7_07_v3: 511,950 - 519,425 (-)	erythrocyte membrane protein 1, PfEMP1					PF3D7_0711700	Pf3D7_07_v3: 511,950 - 519,425 (-)	erythrocyte membrane protein 1, PfEMP1
PF3D7_0714300	Pf3D7_07_v3: 656,565 - 662,123 (+)	palmitoyltransferase DHHC4, putative					PF3D7_0711800	Pf3D7_07_v3: 523,147 - 523,281 (+)	Plasmodium RNA of unknown function RUF6					PF3D7_0711800	Pf3D7_07_v3: 523,147 - 523,281 (+)	Plasmodium RNA of unknown function RUF6
PF3D7_0714400	Pf3D7_07_v3: 662,068 - 664,084 (-)	calmodulin, putative					PF3D7_0711900	Pf3D7_07_v3: 525,063 - 526,320 (-)	rifin, pseudogene					PF3D7_0711900	Pf3D7_07_v3: 525,063 - 526,320 (-)	rifin, pseudogene
PF3D7_0714500	Pf3D7_07_v3: 664,252 - 667,474 (+)	transcription elongation factor s-II, putative					PF3D7_0712000	Pf3D7_07_v3: 527,338 - 535,131 (-)	erythrocyte membrane protein 1, PfEMP1					PF3D7_0712000	Pf3D7_07_v3: 527,338 - 535,131 (-)	erythrocyte membrane protein 1, PfEMP1
PF3D7_0714600	Pf3D7_07_v3: 667,505 - 670,119 (+)	conserved protein, unknown function	KH004: Ser198Tyr (593C>A); Mal31: Ser192Tyr (575C>A), Gly196Asp (587G>A)				PF3D7_0712100	Pf3D7_07_v3: 538,520 - 538,654 (+)	Plasmodium RNA of unknown function RUF6					PF3D7_0712100	Pf3D7_07_v3: 538,520 - 538,654 (+)	Plasmodium RNA of unknown function RUF6
PF3D7_0714700	Pf3D7_07_v3: 670,795 - 670,866 (+)	tRNA Asparagine					PF3D7_0712200	Pf3D7_07_v3: 540,343 - 541,541 (-)	rifin, pseudogene					PF3D7_0712200	Pf3D7_07_v3: 540,343 - 541,541 (-)	rifin, pseudogene
PF3D7_0714800	Pf3D7_07_v3: 671,656 - 671,735 (+)	tRNA Leucine					PF3D7_0712300	Pf3D7_07_v3: 542,906 - 550,520 (-)	erythrocyte membrane protein 1, PfEMP1					PF3D7_0712300	Pf3D7_07_v3: 542,906 - 550,520 (-)	erythrocyte membrane protein 1, PfEMP1
PF3D7_0714900	Pf3D7_07_v3: 672,735 - 672,816 (-)	tRNA Serine					PF3D7_0712400	Pf3D7_07_v3: 552,158 - 559,078 (-)	erythrocyte membrane protein 1, PfEMP1					PF3D7_0712400	Pf3D7_07_v3: 552,158 - 559,078 (-)	erythrocyte membrane protein 1, PfEMP1
PF3D7_0715000	Pf3D7_07_v3: 673,042 - 674,476 (+)	4-nitrophenylphosphatase					PF3D7_0712500	Pf3D7_07_v3: 562,906 - 564,160 (-)	rifin, pseudogene					PF3D7_0712500	Pf3D7_07_v3: 562,906 - 564,160 (-)	rifin, pseudogene
PF3D7_0715100	Pf3D7_07_v3: 674,505 - 675,251 (-)	C-Myc-binding protein, putative					PF3D7_0712600	Pf3D7_07_v3: 566,726 - 574,308 (-)	erythrocyte membrane protein 1, PfEMP1					PF3D7_0712600	Pf3D7_07_v3: 566,726 - 574,308 (-)	erythrocyte membrane protein 1, PfEMP1
PF3D7_0715200	Pf3D7_07_v3: 675,522 - 682,899 (-)	conserved Plasmodium protein, unknown function	KH004: Ser1485Arg (4455T>G), Asn729Ser (2186A>G), Glu90Gly (269A>G); Mal31: Asp1545Gly (4634A>G), Gly1539Asp (4616G>A), Tyr1538Asn (4612T>A), Asn1524Ser (4571A>G), Ala1316Val (3947C>T), Asn1290Ser (3869A>G), Ile1289Met (3867C>G), Met1044Ile (3132G>C)				PF3D7_0712700	Pf3D7_07_v3: 577,945 - 578,079 (+)	Plasmodium RNA of unknown function RUF6					PF3D7_0712700	Pf3D7_07_v3: 577,945 - 578,079 (+)	Plasmodium RNA of unknown function RUF6
PF3D7_0715300	Pf3D7_07_v3: 683,130 - 686,996 (-)	calcium/calmodulin-dependent protein kinase, putative					PF3D7_0712800	Pf3D7_07_v3: 581,386 - 588,923 (-)	erythrocyte membrane protein 1, PfEMP1					PF3D7_0712800	Pf3D7_07_v3: 581,386 - 588,923 (-)	erythrocyte membrane protein 1, PfEMP1
PF3D7_0715400	Pf3D7_07_v3: 687,618 - 689,135 (-)	secreted ookinete protein, putative					PF3D7_0712900	Pf3D7_07_v3: 590,326 - 597,733 (-)	erythrocyte membrane protein 1, PfEMP1					PF3D7_0712900	Pf3D7_07_v3: 590,326 - 597,733 (-)	erythrocyte membrane protein 1, PfEMP1
PF3D7_0715500	Pf3D7_07_v3: 689,176 - 690,393 (-)	ATP synthase subunit epsilon, mitochondrial, putative					PF3D7_0713000	Pf3D7_07_v3: 602,141 - 603,381 (+)	rifin					PF3D7_0713000	Pf3D7_07_v3: 602,141 - 603,381 (+)	rifin
PF3D7_0715600	Pf3D7_07_v3: 690,902 - 693,820 (+)	GTP-binding translation elongation factor tu family protein, putative	Mal31: Gly45Arg (133G>A)				PF3D7_0713100	Pf3D7_07_v3: 605,369 - 606,780 (+)	Pfmc-2TM Maurer's cleft two transmembrane protein	KH004: His36Gln (108T>A); Mal31: Ile167Met (501A>G)				PF3D7_0713100	Pf3D7_07_v3: 605,369 - 606,780 (+)	Pfmc-2TM Maurer's cleft two transmembrane protein	KH004: His36Gln (108T>A); Mal31: Ile167Met (501A>G)
							PF3D7_0713200	Pf3D7_07_v3: 606,547 - 608,612 (-)	exported protein family 1	Mal31: Gly75Ser (223G>A), Asp73Glu (219T>A), Ala49Asp (146C>A), Met38Ile (114G>T)				PF3D7_0713200	Pf3D7_07_v3: 606,547 - 608,612 (-)	exported protein family 1	Mal31: Gly75Ser (223G>A), Asp73Glu (219T>A), Ala49Asp (146C>A), Met38Ile (114G>T)
							PF3D7_0713300	Pf3D7_07_v3: 609,297 - 610,522 (+)	erythrocyte membrane protein 1 (PfEMP1), pseudogene	Mal31: Gly50Glu (149G>A), Val256Ile (766G>A)				PF3D7_0713300	Pf3D7_07_v3: 609,297 - 610,522 (+)	erythrocyte membrane protein 1 (PfEMP1), pseudogene	Mal31: Gly50Glu (149G>A), Val256Ile (766G>A)
							PF3D7_0713400	Pf3D7_07_v3: 612,059 - 613,810 (+)	GPCR-like receptor SR25					PF3D7_0713400	Pf3D7_07_v3: 612,059 - 613,810 (+)	GPCR-like receptor SR25
							PF3D7_0713500	Pf3D7_07_v3: 613,821 - 617,804 (+)	conserved Plasmodium protein, unknown function	Kh004: Val256Ile (766G>A), Asn639Asp (1915A>G); Mal31: Tyr129Cys (386A>G), Met130Val (388A>G), Ile152Leu (454A>T), Ile152Met (456A>G), Lys165Asn (495G>T), Asn599Asp (1795A>G), Ser692Asn (2075G>A)				PF3D7_0713500	Pf3D7_07_v3: 613,821 - 617,804 (+)	conserved Plasmodium protein, unknown function	Kh004: Val256Ile (766G>A), Asn639Asp (1915A>G); Mal31: Tyr129Cys (386A>G), Met130Val (388A>G), Ile152Leu (454A>T), Ile152Met (456A>G), Lys165Asn (495G>T), Asn599Asp (1795A>G), Ser692Asn (2075G>A)
							PF3D7_0713600	Pf3D7_07_v3: 617,889 - 621,078 (+)	ribosomal protein S5, mitochondrial, putative	KH004: Ala103Val (308C>T), Leu105Met (313T>A), Phe489Cys (1466T>G)				PF3D7_0713600	Pf3D7_07_v3: 617,889 - 621,078 (+)	ribosomal protein S5, mitochondrial, putative	KH004: Ala103Val (308C>T), Leu105Met (313T>A), Phe489Cys (1466T>G)
							PF3D7_0713700	Pf3D7_07_v3: 621,090 - 623,717 (-)	conserved Plasmodium protein, unknown function	KH004: Asn3508Ser (10523A>G), Asn3507Ser (10520A>G), Ile3447Met (10341A>G), Ala3144Glu (9431C>A), Gly3129Ser (9385G>A), Ser1182Ile (3545G>T); Mal31: Ile2240Leu (6718A>T), Asp1927Gly (5780A>G), Thr673Asn (2018C>A)				PF3D7_0713700	Pf3D7_07_v3: 621,090 - 623,717 (-)	conserved Plasmodium protein, unknown function	KH004: Asn3508Ser (10523A>G), Asn3507Ser (10520A>G), Ile3447Met (10341A>G), Ala3144Glu (9431C>A), Gly3129Ser (9385G>A), Ser1182Ile (3545G>T); Mal31: Ile2240Leu (6718A>T), Asp1927Gly (5780A>G), Thr673Asn (2018C>A)
							PF3D7_0713800	Pf3D7_07_v3: 623,870 - 625,625 (-)	negative elongation factor A, putative					PF3D7_0713800	Pf3D7_07_v3: 623,870 - 625,625 (-)	negative elongation factor A, putative
							PF3D7_0713900	Pf3D7_07_v3: 626,391 - 641,230 (-)	conserved Plasmodium protein, unknown function					PF3D7_0713900	Pf3D7_07_v3: 626,391 - 641,230 (-)	conserved Plasmodium protein, unknown function
							PF3D7_0714000	Pf3D7_07_v3: 642,200 - 643,997 (-)	histone H2B variant					PF3D7_0714000	Pf3D7_07_v3: 642,200 - 643,997 (-)	histone H2B variant
							PF3D7_0714100	Pf3D7_07_v3: 646,719 - 648,767 (-)	MAATS1 domain-containing protein, putative					PF3D7_0714100	Pf3D7_07_v3: 646,719 - 648,767 (-)	MAATS1 domain-containing protein, putative
							PF3D7_0714200	Pf3D7_07_v3: 650,460 - 655,136 (+)	conserved Plasmodium protein, unknown function	KH004: Lys852Asn (2556A>C), Gly854Cys (2560G>T), .Gly860Cys (2578G>T), Lys864Asn (2592A>C), Asn870Lys (2610C>A), Cys872Gly (2614T>G)				PF3D7_0714200	Pf3D7_07_v3: 650,460 - 655,136 (+)	conserved Plasmodium protein, unknown function	KH004: Lys852Asn (2556A>C), Gly854Cys (2560G>T), .Gly860Cys (2578G>T), Lys864Asn (2592A>C), Asn870Lys (2610C>A), Cys872Gly (2614T>G)
							PF3D7_0714300	Pf3D7_07_v3: 656,565 - 662,123 (+)	palmitoyltransferase DHHC4, putative					PF3D7_0714300	Pf3D7_07_v3: 656,565 - 662,123 (+)	palmitoyltransferase DHHC4, putative
							PF3D7_0714400	Pf3D7_07_v3: 662,068 - 664,084 (-)	calmodulin, putative					PF3D7_0714400	Pf3D7_07_v3: 662,068 - 664,084 (-)	calmodulin, putative
							PF3D7_0714500	Pf3D7_07_v3: 664,252 - 667,474 (+)	transcription elongation factor s-II, putative					PF3D7_0714500	Pf3D7_07_v3: 664,252 - 667,474 (+)	transcription elongation factor s-II, putative
							PF3D7_0714600	Pf3D7_07_v3: 667,505 - 670,119 (+)	conserved protein, unknown function	KH004: Ser198Tyr (593C>A); Mal31: Ser192Tyr (575C>A), Gly196Asp (587G>A)				PF3D7_0714600	Pf3D7_07_v3: 667,505 - 670,119 (+)	conserved protein, unknown function	KH004: Ser198Tyr (593C>A); Mal31: Ser192Tyr (575C>A), Gly196Asp (587G>A)
							PF3D7_0714700	Pf3D7_07_v3: 670,795 - 670,866 (+)	tRNA Asparagine					PF3D7_0714700	Pf3D7_07_v3: 670,795 - 670,866 (+)	tRNA Asparagine
							PF3D7_0714800	Pf3D7_07_v3: 671,656 - 671,735 (+)	tRNA Leucine					PF3D7_0714800	Pf3D7_07_v3: 671,656 - 671,735 (+)	tRNA Leucine
							PF3D7_0714900	Pf3D7_07_v3: 672,735 - 672,816 (-)	tRNA Serine					PF3D7_0714900	Pf3D7_07_v3: 672,735 - 672,816 (-)	tRNA Serine
							PF3D7_0715000	Pf3D7_07_v3: 673,042 - 674,476 (+)	4-nitrophenylphosphatase					PF3D7_0715000	Pf3D7_07_v3: 673,042 - 674,476 (+)	4-nitrophenylphosphatase
							PF3D7_0715100	Pf3D7_07_v3: 674,505 - 675,251 (-)	C-Myc-binding protein, putative					PF3D7_0715100	Pf3D7_07_v3: 674,505 - 675,251 (-)	C-Myc-binding protein, putative
							PF3D7_0715200	Pf3D7_07_v3: 675,522 - 682,899 (-)	conserved Plasmodium protein, unknown function	KH004: Ser1485Arg (4455T>G), Asn729Ser (2186A>G), Glu90Gly (269A>G); Mal31: Asp1545Gly (4634A>G), Gly1539Asp (4616G>A), Tyr1538Asn (4612T>A), Asn1524Ser (4571A>G), Ala1316Val (3947C>T), Asn1290Ser (3869A>G), Ile1289Met (3867C>G), Met1044Ile (3132G>C)				PF3D7_0715200	Pf3D7_07_v3: 675,522 - 682,899 (-)	conserved Plasmodium protein, unknown function	KH004: Ser1485Arg (4455T>G), Asn729Ser (2186A>G), Glu90Gly (269A>G); Mal31: Asp1545Gly (4634A>G), Gly1539Asp (4616G>A), Tyr1538Asn (4612T>A), Asn1524Ser (4571A>G), Ala1316Val (3947C>T), Asn1290Ser (3869A>G), Ile1289Met (3867C>G), Met1044Ile (3132G>C)
							PF3D7_0715300	Pf3D7_07_v3: 683,130 - 686,996 (-)	calcium/calmodulin-dependent protein kinase, putative					PF3D7_0715300	Pf3D7_07_v3: 683,130 - 686,996 (-)	calcium/calmodulin-dependent protein kinase, putative
							PF3D7_0715400	Pf3D7_07_v3: 687,618 - 689,135 (-)	secreted ookinete protein, putative					PF3D7_0715400	Pf3D7_07_v3: 687,618 - 689,135 (-)	secreted ookinete protein, putative
							PF3D7_0715500	Pf3D7_07_v3: 689,176 - 690,393 (-)	ATP synthase subunit epsilon, mitochondrial, putative					PF3D7_0715500	Pf3D7_07_v3: 689,176 - 690,393 (-)	ATP synthase subunit epsilon, mitochondrial, putative
							PF3D7_0715600	Pf3D7_07_v3: 690,902 - 693,820 (+)	GTP-binding translation elongation factor tu family protein, putative	Mal31: Gly45Arg (133G>A)				PF3D7_0715600	Pf3D7_07_v3: 690,902 - 693,820 (+)	GTP-binding translation elongation factor tu family protein, putative	Mal31: Gly45Arg (133G>A)
							PF3D7_0715700	Pf3D7_07_v3: 694,095 - 695,200 (+)	conserved protein, unknown function					PF3D7_0715700	Pf3D7_07_v3: 694,095 - 695,200 (+)	conserved protein, unknown function
							PF3D7_0715800	Pf3D7_07_v3: 695,091 - 697,180 (-)	drug/metabolite transporter DMT1, putative					PF3D7_0715800	Pf3D7_07_v3: 695,091 - 697,180 (-)	drug/metabolite transporter DMT1, putative
							PF3D7_0715900	Pf3D7_07_v3: 697,965 - 701,574 (+)	cation diffusion facilitator family protein, putative					PF3D7_0715900	Pf3D7_07_v3: 697,965 - 701,574 (+)	cation diffusion facilitator family protein, putative
							PF3D7_0716000	Pf3D7_07_v3: 702,601 - 706,721 (+)	RNA-binding protein, putative	KH004: Glu960Asp (2880A>C), Asn961Asp (2881A>G), Asp986Asn (2956G>A), Asn988Lys (2964T>A), Ser991Gly (2971A>G), Asn992Asp (2974A>G); Mal31: Val33Ile (97G>A)				PF3D7_0716000	Pf3D7_07_v3: 702,601 - 706,721 (+)	RNA-binding protein, putative	KH004: Glu960Asp (2880A>C), Asn961Asp (2881A>G), Asp986Asn (2956G>A), Asn988Lys (2964T>A), Ser991Gly (2971A>G), Asn992Asp (2974A>G); Mal31: Val33Ile (97G>A)
							PF3D7_0716100	Pf3D7_07_v3: 706,991 - 711,199 (-)	protein SDA1, putative	KH004: Asp880Asn (2638G>A); Mal31 Glu131Lys (391G>A)				PF3D7_0716100	Pf3D7_07_v3: 706,991 - 711,199 (-)	protein SDA1, putative	KH004: Asp880Asn (2638G>A); Mal31 Glu131Lys (391G>A)
							PF3D7_0716200	Pf3D7_07_v3: 711,820 - 715,046 (+)	PDCD2 domain-containing protein, putative	KH004: Ile234Ser (701T>G), Ser250Ile (749G>T)				PF3D7_0716200	Pf3D7_07_v3: 711,820 - 715,046 (+)	PDCD2 domain-containing protein, putative	KH004: Ile234Ser (701T>G), Ser250Ile (749G>T)
							PF3D7_0716300	Pf3D7_07_v3: 716,275 - 719,340 (+)	conserved protein, unknown function	KH004: Leu16Met (46C>A), Lys52Glu (154A>G), Asn72His (214A>C); Mal31: Gly264Asp (791G>A)				PF3D7_0716300	Pf3D7_07_v3: 716,275 - 719,340 (+)	conserved protein, unknown function	KH004: Leu16Met (46C>A), Lys52Glu (154A>G), Asn72His (214A>C); Mal31: Gly264Asp (791G>A)
							PF3D7_0716400	Pf3D7_07_v3: 719,353 - 721,623 (+)	transcription initiation factor IIA subunit 1, putative
							PF3D7_0716500	Pf3D7_07_v3: 721,717 - 725,068 (+)	conserved Plasmodium protein, unknown function
							PF3D7_0716600	Pf3D7_07_v3: 725,093 - 727,476 (+)	cysteine desulfurase	Mal31: Pro418Ser (1252C>T)
							PF3D7_0716700	Pf3D7_07_v3: 728,081 - 731,148 (+)	conserved Plasmodium protein, unknown function	KH004: Arg153Lys (458G>A); Mal31: Cys648Tyr (1943G>A), Lys652Glu (1954A>G), Leu720Phe (2160A>C), Ser788Asn (2363G>A), Ile894Thr (2681T>C), Asp914His (2740G>C)
							PF3D7_0716800	Pf3D7_07_v3: 731,974 - 734,370 (-)	eukaryotic translation initiation factor 3 subunit I, putative	KH004: Ala63Val (188C>T)
							PF3D7_0716900	Pf3D7_07_v3: 734,609 - 737,460 (+)	drug/metabolite transporter DMT2
							PF3D7_0717000	Pf3D7_07_v3: 737,988 - 741,576 (+)	conserved Plasmodium membrane protein, unknown function
							PF3D7_0717100	Pf3D7_07_v3: 741,609 - 744,981 (+)	CRAL/TRIO domain-containing protein, putative	Mal31: Ala379Ser (1135G>T)
							PF3D7_0717200	Pf3D7_07_v3: 745,040 - 747,459 (-)	conserved Plasmodium protein, unknown function
							PF3D7_0717300	Pf3D7_07_v3: 747,860 - 751,189 (+)	transcription initiation factor IIE subunit alpha, putative	Mal31: Val306Ile (916G>A)
							PF3D7_0717400	Pf3D7_07_v3: 751,584 - 755,027 (+)	queuine tRNA-ribosyltransferase, putative	KH004: Ser87Asn (260G>A), Glu186Gly (557A>G), Ile700Met (2100A>G); Mal31: Arg187His (560G>A), Asp661Glu (1983T>A), Glu667Asp (2001A>T), Lys669Ile (2006A>T), Asp673Glu (2019T>A), Met675Lys (2024T>A), Met675Ile (2025G>T), Met676Ile (2028G>A), Glu685Asp (2055A>T), Asn687Ile (2060A>T), Asn687Lys (2061T>G), Ile688Met (2064A>G), Asn699Lys (2097T>A)
							PF3D7_0717500	Pf3D7_07_v3: 755,098 - 758,456 (+)	calcium-dependent protein kinase 4
							PF3D7_0717600	Pf3D7_07_v3: 758,490 - 763,360 (-)	inner membrane complex protein, putative
							PF3D7_0717700	Pf3D7_07_v3: 764,201 - 766,451 (-)	serine--tRNA ligase, putative	KH004: Leu84Val (250T>G)
							PF3D7_0717800	Pf3D7_07_v3: 767,357 - 771,949 (-)	conserved Plasmodium protein, unknown function	Mal31: Gln868Glu (2602C>G)
							PF3D7_0717900	Pf3D7_07_v3: 772,279 - 775,568 (-)	thioredoxin-like protein
							PF3D7_0718000	Pf3D7_07_v3: 776,141 - 795,637 (-)	dynein heavy chain, putative	KH004: Val4094Ile (12280G>A); Mal31: Asp4919Asn (14755G>A)
							PF3D7_0718100	Pf3D7_07_v3: 795,957 - 805,184 (-)	exported serine/threonine protein kinase	Mal31: Ter2446Gluext*? (7336T>G)
							PF3D7_0718300	Pf3D7_07_v3: 812,301 - 820,635 (-)	cysteine repeat modular protein 2
							PF3D7_0718400	Pf3D7_07_v3: 821,738 - 823,473 (+)	ribosomal protein S8, mitochondrial, putative
							PF3D7_0718500	Pf3D7_07_v3: 824,069 - 826,448 (+)	prefoldin subunit 3, putative
							PF3D7_0718600	Pf3D7_07_v3: 826,587 - 831,534 (+)	conserved Plasmodium protein, unknown function	KH004: Ser302Asn (905G>A), Asn304Asp (910A>G); Mal31: Val551Ala (1652T>C)
							PF3D7_0718700	Pf3D7_07_v3: 831,360 - 833,140 (-)	conserved Plasmodium membrane protein, unknown function
							PF3D7_0718800	Pf3D7_07_v3: 833,630 - 835,051 (-)	conserved protein, unknown function	Mal31: Ile87Leu (259A>C)
							PF3D7_0718900	Pf3D7_07_v3: 835,957 - 836,861 (+)	conserved Plasmodium protein, unknown function
							PF3D7_0719000	Pf3D7_07_v3: 837,682 - 839,204 (+)	translation machinery-associated protein, putative
							PF3D7_0719100	Pf3D7_07_v3: 838,686 - 840,277 (-)	ATP synthase F0 subunit a-like protein, putative
							PF3D7_0719200	Pf3D7_07_v3: 840,693 - 843,025 (+)	NIMA related kinase 4
							PF3D7_0719300	Pf3D7_07_v3: 843,566 - 848,302 (+)	actin-related protein ARP6	Mal31: Lys764Asn (2292A>T)
							PF3D7_0719400	Pf3D7_07_v3: 848,223 - 853,891 (-)	conserved Plasmodium protein, unknown function	KH004: Asp857Gly (2570A>G), Gly845Asp (2534G>A); Mal31: Asp112Gly (335A>G)
							PF3D7_0719500	Pf3D7_07_v3: 854,313 - 857,078 (-)	cell division control protein CDC50A
							PF3D7_0719600	Pf3D7_07_v3: 858,476 - 861,392 (-)	60S ribosomal protein L11a, putative
							PF3D7_0719700	Pf3D7_07_v3: 859,916 - 863,337 (+)	40S ribosomal protein S10, putative
							PF3D7_0719800	Pf3D7_07_v3: 862,922 - 865,648 (-)	conserved protein, unknown function
							PF3D7_0719900	Pf3D7_07_v3: 865,738 - 876,273 (+)	conserved Plasmodium membrane protein, unknown function	KH004: Lys170Gln (508A>C), Asp837Tyr (2509G>T), Tyr852Asp (2554T>G); Mal31: Asp832Tyr (2494G>T), Ser922Pro (2764T>C), His925Asp (2773C>G), Glu1600Asp (4800A>C), Glu1605Asp (4815A>C), Arg1681Ile (5042G>T), Ile2664Ser (7991T>G)
							PF3D7_0720000	Pf3D7_07_v3: 876,312 - 877,716 (+)	exosome complex component CSL4, putative
							PF3D7_0720100	Pf3D7_07_v3: 877,733 - 879,225 (-)	pre-rRNA-processing protein ESF2, putative
							PF3D7_0720200	Pf3D7_07_v3: 879,431 - 880,461 (+)	conserved protein, unknown function
							PF3D7_0720300	Pf3D7_07_v3: 880,465 - 880,863 (-)	conserved Plasmodium protein, unknown function
							PF3D7_0720400	Pf3D7_07_v3: 882,414 - 885,394 (+)	apoptosis-inducing factor, putative	KH004: Ile524Val (1570A>G)
							PF3D7_0720500	Pf3D7_07_v3: 885,897 - 888,194 (+)	conserved Plasmodium protein, unknown function
							PF3D7_0720600	Pf3D7_07_v3: 887,432 - 890,648 (-)	conserved protein, unknown function
							PF3D7_0720700	Pf3D7_07_v3: 889,883 - 899,213 (+)	phosphoinositide-binding protein PX1	KH004: Cys1484Phe (4451G>T), Ser1673Asn (5018G>A); Mal31: Asp1563Asn (4687G>A), Met1701Ile (5103G>A)
							PF3D7_0720800	Pf3D7_07_v3: 899,525 - 901,353 (+)	Ham1-like protein, putative
							PF3D7_0720900	Pf3D7_07_v3: 901,363 - 903,408 (+)	tetratricopeptide repeat protein, putative
							PF3D7_0721000	Pf3D7_07_v3: 903,558 - 914,883 (+)	conserved Plasmodium membrane protein, unknown function	KH004: Tyr2283Cys (6848A>G)

## Sheet: Table S7_AUCresidual
Gene ID	Genomic Location(s)	Product Description
PF3D7_1009600	Pf3D7_10_v3: 386,757 - 388,733 (+)	protein phosphatase PPM10, putative
PF3D7_1009700	Pf3D7_10_v3: 388,599 - 393,165 (-)	tubulin--tyrosine ligase, putative
PF3D7_1009800	Pf3D7_10_v3: 393,189 - 398,429 (-)	conserved Plasmodium membrane protein, unknown function
PF3D7_1009900	Pf3D7_10_v3: 399,176 - 402,012 (+)	heptatricopeptide repeat-containing protein, putative
PF3D7_1010000	Pf3D7_10_v3: 401,525 - 402,978 (-)	ribosomal protein L43, mitochondrial, putative
PF3D7_1010100	Pf3D7_10_v3: 403,619 - 404,723 (+)	PI31 domain-containing protein, putative
PF3D7_1010200	Pf3D7_10_v3: 404,903 - 411,445 (-)	DNA2/NAM7 helicase, putative
PF3D7_1010300	Pf3D7_10_v3: 412,469 - 415,659 (+)	succinate dehydrogenase subunit 4, putative
PF3D7_1010400	Pf3D7_10_v3: 415,404 - 417,471 (-)	MORN repeat protein, putative
PF3D7_1010500	Pf3D7_10_v3: 417,705 - 419,318 (+)	ankyrin-repeat protein, putative
PF3D7_1010600	Pf3D7_10_v3: 419,366 - 422,371 (-)	eukaryotic translation initiation factor 2 subunit beta
PF3D7_1010700	Pf3D7_10_v3: 422,698 - 424,573 (+)	dolichyl-phosphate-mannose--protein mannosyltransferase, putative
PF3D7_1010800	Pf3D7_10_v3: 424,586 - 426,140 (-)	50S ribosomal protein L22, mitochondrial, putative
PF3D7_1010900	Pf3D7_10_v3: 426,423 - 428,531 (+)	conserved Plasmodium protein, unknown function
PF3D7_1011000	Pf3D7_10_v3: 428,682 - 430,858 (-)	inner membrane complex sub-compartment protein 1
PF3D7_1011100	Pf3D7_10_v3: 432,120 - 436,309 (-)	conserved Plasmodium protein, unknown function
PF3D7_1011200	Pf3D7_10_v3: 436,924 - 437,944 (+)	BET1-like protein, putative
PF3D7_1011300	Pf3D7_10_v3: 438,247 - 440,791 (+)	protein ARV1, putative
PF3D7_1011400	Pf3D7_10_v3: 440,646 - 442,154 (-)	proteasome subunit beta type-5
PF3D7_1011500	Pf3D7_10_v3: 442,910 - 444,911 (-)	conserved protein, unknown function
PF3D7_1011600	Pf3D7_10_v3: 445,004 - 447,552 (-)	heptatricopeptide repeat-containing protein, putative
PF3D7_1011700	Pf3D7_10_v3: 448,601 - 451,031 (+)	DNA repair protein RAD23, putative
PF3D7_1011800	Pf3D7_10_v3: 452,765 - 459,985 (+)	PRE-binding protein
PF3D7_1011900	Pf3D7_10_v3: 460,036 - 462,335 (-)	heme oxygenase
PF3D7_1012000	Pf3D7_10_v3: 462,633 - 467,542 (+)	RING zinc finger protein, putative
PF3D7_1012100	Pf3D7_10_v3: 467,551 - 470,056 (-)	conserved protein, unknown function
PF3D7_1012200	Pf3D7_10_v3: 470,483 - 472,274 (+)	rhoptry associated adhesin
PF3D7_1012300	Pf3D7_10_v3: 472,319 - 474,109 (-)	cytochrome b-c1 complex subunit 7, putative
PF3D7_1012400	Pf3D7_10_v3: 474,731 - 477,029 (-)	hypoxanthine-guanine phosphoribosyltransferase
PF3D7_1012500	Pf3D7_10_v3: 477,806 - 481,170 (-)	phosphoglucomutase, putative
PF3D7_1012600	Pf3D7_10_v3: 481,939 - 484,906 (-)	GMP synthase [glutamine-hydrolyzing]
PF3D7_1012700	Pf3D7_10_v3: 485,372 - 491,888 (+)	NLI interacting factor-like phosphatase, putative
PF3D7_1012800	Pf3D7_10_v3: 492,014 - 496,309 (+)	conserved Plasmodium protein, unknown function
PF3D7_1012900	Pf3D7_10_v3: 495,293 - 499,172 (-)	autophagy-related protein 18
PF3D7_1013000	Pf3D7_10_v3: 499,604 - 502,530 (+)	zinc finger protein, putative
PF3D7_1013100	Pf3D7_10_v3: 502,323 - 508,664 (-)	U3 small nucleolar RNA-associated protein 13, putative
PF3D7_1013200	Pf3D7_10_v3: 509,224 - 515,598 (+)	conserved Plasmodium protein, unknown function
PF3D7_1013300	Pf3D7_10_v3: 515,235 - 518,137 (-)	conserved Plasmodium protein, unknown function
PF3D7_1013400	Pf3D7_10_v3: 518,542 - 522,542 (-)	conserved Plasmodium protein, unknown function
PF3D7_1013500	Pf3D7_10_v3: 526,794 - 531,607 (+)	phosphoinositide-specific phospholipase C
PF3D7_1013600	Pf3D7_10_v3: 532,203 - 540,273 (+)	conserved Plasmodium protein, unknown function
PF3D7_1013700	Pf3D7_10_v3: 540,590 - 541,993 (+)	thioredoxin-like protein, putative
PF3D7_1013800	Pf3D7_10_v3: 542,175 - 545,149 (+)	conserved Plasmodium protein, unknown function
PF3D7_1013900	Pf3D7_10_v3: 545,670 - 549,791 (-)	translation initiation factor eIF-2B subunit delta, putative
PF3D7_1014000	Pf3D7_10_v3: 550,352 - 553,031 (-)	GDP-L-fucose synthase
PF3D7_1014100	Pf3D7_10_v3: 554,233 - 560,227 (+)	merozoite surface protein MSA180
PF3D7_1014200	Pf3D7_10_v3: 560,538 - 563,353 (+)	male gamete fusion factor HAP2
PF3D7_1014300	Pf3D7_10_v3: 564,313 - 573,464 (+)	SPRY domain-containing protein, putative
PF3D7_1014400	Pf3D7_10_v3: 573,536 - 576,191 (+)	MO15-related protein kinase
PF3D7_1014500	Pf3D7_10_v3: 576,227 - 580,845 (+)	conserved Plasmodium protein, unknown function
PF3D7_1014600	Pf3D7_10_v3: 580,588 - 591,074 (-)	transcriptional coactivator ADA2
PF3D7_1014700	Pf3D7_10_v3: 594,862 - 596,440 (+)	prohibitin 2, putative
PF3D7_1014800	Pf3D7_10_v3: 596,497 - 600,413 (-)	EF hand domain-containing protein, putative
PF3D7_1014900	Pf3D7_10_v3: 600,950 - 608,809 (-)	protein KIC8
PF3D7_1015000	Pf3D7_10_v3: 610,620 - 612,631 (+)	FAD synthetase, putative
PF3D7_1015100	Pf3D7_10_v3: 612,249 - 614,317 (-)	CWC16 domain-containing protein, putative
PF3D7_1015200	Pf3D7_10_v3: 614,363 - 618,032 (-)	cysteine--tRNA ligase
PF3D7_1015200	Pf3D7_10_v3: 614,872 - 617,736 (-)	cysteine--tRNA ligase
PF3D7_1015200	Pf3D7_10_v3: 614,872 - 616,796 (-)	cysteine--tRNA ligase
PF3D7_1015300	Pf3D7_10_v3: 617,544 - 620,659 (+)	methionine aminopeptidase 1b, putative
PF3D7_1015400	Pf3D7_10_v3: 620,802 - 623,974 (+)	RMI1 domain-containing protein, putative
PF3D7_1015500	Pf3D7_10_v3: 623,873 - 626,190 (-)	nucleotidyltransferase, putative
PF3D7_1015600	Pf3D7_10_v3: 626,211 - 629,040 (-)	heat shock protein 60

## Sheet: Table S8_Pf7_G367C
Sample ID	Year	Country	pm2/3 copy number
PH0961-Cx	2012	Cambodia	Multicopy
PH1357-C	2012	Cambodia	Multicopy
PH1391-C	2014	Cambodia	Multicopy
PH1394-C	2014	Cambodia	Multicopy
PH1422-C	2014	Cambodia	Multicopy
PH1449-C	2014	Cambodia	Multicopy
RCN08013	2016	Cambodia	Multicopy
RCN08634	2016	Cambodia	Multicopy
RCN08719	2016	Cambodia	Multicopy
RCN12994	2016	Cambodia	Multicopy
RCN12363	2017	Cambodia	Multicopy
RCN12375	2017	Vietnam	Multicopy
RCN13411	2018	Laos	Multicopy
RCN13496	2018	Laos	Multicopy
RCN13553	2018	Laos	Multicopy
RCN11089	2018	Vietnam	Multicopy
RCN11267	2018	Vietnam	Multicopy
RCN11294	2018	Vietnam	Multicopy
RCN12514	2018	Vietnam	Multicopy
RCN12774	2018	Vietnam	Multicopy
RCN12797	2018	Vietnam	Multicopy
RCN12798	2018	Vietnam	Single Copy
RCN12800	2018	Vietnam	Multicopy
RCN12815	2018	Vietnam	Multicopy
RCN12816	2018	Vietnam	Single Copy
RCN12837	2018	Vietnam	Multicopy
RCN12860	2018	Vietnam	Multicopy
RCN14297	2018	Vietnam	Multicopy

## Sheet: Table S9_FitnessQTL
Gene ID	Genomic Location(s)	Product Description	Coding SNP Differences Between Parental Lines
PF3D7_0934100	Pf3D7_09_v3: 1,342,715 - 1,346,826 (+)	TFIIH basal transcription factor complex helicase XPD subunit	KH004: Ile546Asn (1637 T>A); Mal31: Asn783Lys (2349 T>A)
PF3D7_0934200	Pf3D7_09_v3: 1,346,627 - 1,347,508 (-)	conserved protein, unknown function
PF3D7_0934300	Pf3D7_09_v3: 1,347,715 - 1,349,000 (+)	ATP synthase-associated protein, putative
PF3D7_0934400	Pf3D7_09_v3: 1,349,597 - 1,350,572 (+)	AP2 domain transcription factor, putative
PF3D7_0934500	Pf3D7_09_v3: 1,350,428 - 1,353,738 (-)	V-type proton ATPase subunit E, putative
PF3D7_0934600	Pf3D7_09_v3: 1,354,207 - 1,355,815 (+)	conserved Plasmodium protein, unknown function
PF3D7_0934700	Pf3D7_09_v3: 1,357,159 - 1,360,704 (+)	UBX domain-containing protein, putative	KH004: Ala202Val (605 C>T); Gln345Lys (1033 C>A)
PF3D7_0934800	Pf3D7_09_v3: 1,360,721 - 1,364,051 (+)	cAMP-dependent protein kinase catalytic subunit
PF3D7_0934900	Pf3D7_09_v3: 1,364,066 - 1,366,174 (-)	conserved Plasmodium protein, unknown function
PF3D7_0935000	Pf3D7_09_v3: 1,366,182 - 1,367,150 (-)	U2 small nuclear ribonucleoprotein B'', putative
PF3D7_0935100	Pf3D7_09_v3: 1,367,396 - 1,367,930 (-)	protein kish, putative
PF3D7_0935200	Pf3D7_09_v3: 1,368,257 - 1,372,877 (-)	vacuolar protein sorting-associated protein 33, putative
PF3D7_0935300	Pf3D7_09_v3: 1,372,874 - 1,374,250 (+)	phosphatidylinositol N-acetylglucosaminyltransferase subunit P, putative
PF3D7_0935390	Pf3D7_09_v3: 1,376,975 - 1,381,482 (-)	gdv1 antisense RNA
PF3D7_0935400	Pf3D7_09_v3: 1,377,653 - 1,381,134 (+)	gametocyte development protein 1

## Sheet: Table S10_comp_primers
MS Marker	Chr	Sequence F	Sequence R	KH004	Mal31
TA48	12	TTTTGATATCTCTCAATCAT	CTTCACGACAGAGGTGTC	251	295
TA77	10	AAGCAAAAGAAAATAAGGAA	GCACATAGTTGGTTCTCAC	188	197
TA119	11	TCCTCGATTATATTATTGCA	TAATACATTCCCATTAGATG	228	243
PolyA	4	AAAATATAGACGAACAGA	ATCAGATAATTGTTGGTA	193	211
C1M10	1	CATATAATGTATGCATATTAC	GTTGATTCTATTGTATAACAG	101	119
PE14D	7	TGTAATGAATGATTCTAATACCAC	TTGGACCATGCTTCACAG	112	124
qPCR primer				KH004	FG0305
pm2	14	CTTATACTGCTTCAACATTTGATGGTATCCTTGG	GGTTAAGAATCCTGTATGTTTATCATGTACAGGTAAG	167	167
pfcrt	7	AGATTTCGTAACTTTGGTAAGTGTG	ATGAACGAACAAGCCATTTGAT	116	116
